# Supplementary material for: Integrative Analysis of Cancer-Related Signaling Pathways
Source: Front Physiol. 2013 Jun 4;4:124. doi: 10.3389/fphys.2013.00124 (PMC3671203; doi:10.3389/fphys.2013.00124)
Supplement: Supplementary file 1 [file 37547_Kessler_DataSheet1.XLS]

## Sheet: CancerSignalingNetwork
Module_ID	Module_Name	DirectionalityInNetwork	TargetModule
ActiveAKT_Module	ActiveAKT_Module	Activates	ActiveNFkB_Module
ActiveAKT_Module	ActiveAKT_Module	Activates	ActiveTOR1_Module
ActiveAP1_Module	ActiveAP1_Module	Activates	AP1_DependentTranscription
ActiveERK_Module	ActiveERK_Module	Activates	ActiveAP1_Module
ActiveERK_Module	ActiveERK_Module	Activates	ActiveMYC_Module
ActiveERK_Module	ActiveERK_Module	Activates	ActiveS6K_Module
ActiveERK_Module	ActiveERK_Module	Activates	ActiveTOR1_Module
ActiveERK_Module	ActiveERK_Module	Inhibits	DownstreamSMAD
ActiveERK_Module	ActiveERK_Module	Inhibits	ERBB_Upstream
ActiveERK_Module	ActiveERK_Module	Inhibits	FGFR_Upstream
ActiveERK_Module	ActiveERK_Module	Activates	GLI_DependentTranscription
ActiveERK_Module	ActiveERK_Module	Inhibits	INSR_Upstream
ActiveERK_Module	ActiveERK_Module	Inhibits	NGF_Upstream
ActiveERK_Module	ActiveERK_Module	Inhibits	PDGFR_Upstream
ActiveERK_Module	ActiveERK_Module	Inhibits	TGFB_BMP_Upstream
ActiveGLI_Module	ActiveGLI_Module	Activates	GLI_DependentTranscription
ActiveJNK_Module	ActiveJNK_Module	Activates	ActiveAP1_Module
ActiveJNK_Module	ActiveJNK_Module	Activates	ActiveMYC_Module
ActiveMAPKAPK2_Module	ActiveMAPKAPK2_Module	Inhibits	General_TOR_Inhibitor_Module
ActiveMYC_Module	ActiveMYC_Module	Activates	MYC_DependentTranscription
ActiveNFkB_Module	ActiveNFkB_Module	Activates	NfkB_DependentTranscription
ActiveP38_Module	ActiveP38_Module	Activates	ActiveMAPKAPK2_Module
ActiveP38_Module	ActiveP38_Module	Activates	ActiveNFkB_Module
ActivePLCG_Module	ActivePLCG_Module	Activates	ActiveAKT_Module
ActivePLCG_Module	ActivePLCG_Module	Activates	ActiveERK_Module
ActiveS6K_Module	ActiveS6K_Module	Activates	GLI_DependentTranscription
ActiveS6K_Module	ActiveS6K_Module	Inhibits	INSR_Upstream
ActiveSCR_Module	ActiveSCR_Module	Activates	ActiveAKT_Module
ActiveSCR_Module	ActiveSCR_Module	Activates	ActiveSTAT_Module
ActiveSMAD_Module	ActiveSMAD_Module	Activates	SMAD_DependentTranscription
ActiveSTAT_Module	ActiveSTAT_Module	Activates	STAT_DependentTranscription
ActiveTOR1_Module	ActiveTOR1_Module	Activates	ActiveAKT_Module
ActiveTOR1_Module	ActiveTOR1_Module	Inhibits	ActiveEIF4EBP1_Module
ActiveTOR1_Module	ActiveTOR1_Module	Activates	ActiveS6K_Module
ActiveTOR2_Module	ActiveTOR2_Module	Activates	ActiveAKT_Module
AP1_Module	AP1_Module	Activates	ActiveAP1_Module
DownstreamMAPK	DownstreamMAPK	Activates	ActiveAKT_Module
DownstreamMAPK	DownstreamMAPK	Activates	ActiveERK_Module
DownstreamNFkB_SignalingComplex	DownstreamNFkB_SignalingComplex	Activates	DownstreamNFkB_TFComplex
DownstreamNFkB_TFComplex	DownstreamNFkB_TFComplex	Activates	ActiveNFkB_Module
DownstreamP38	DownstreamP38	Activates	ActiveP38_Module
DownstreamPI3KAkt	DownstreamPI3KAkt	Activates	ActiveAKT_Module
DownstreamPLCG	DownstreamPLCG	Activates	ActivePLCG_Module
DownstreamSMAD	DownstreamSMAD	Inhibits	ActiveMYC_Module
DownstreamSMAD	DownstreamSMAD	Activates	ActiveSMAD_Module
EIF4EBP1_Module	EIF4EBP1_Module	Activates	ActiveEIF4EBP1_Module
ENSG00000000938	FGR	ContributesTo	DownstreamSRC
ENSG00000002745	WNT16	ContributesTo	WNT_Ligand
ENSG00000004975	DVL2	ContributesTo	WNT_CoInhibitors
ENSG00000005339	CREBBP	ContributesTo	Notch_CoActivator
ENSG00000007264	CHK	ContributesTo	General_SRC_Inhibitor_Module
ENSG00000010810	Fyn	ContributesTo	DownstreamSRC
ENSG00000015285	WASP	ContributesTo	General_SRC_Inhibitor_Module
ENSG00000017427	IGFI	ContributesTo	INSR_Ligand
ENSG00000032742	IFT88	ContributesTo	Hedgehog_Adaptor
ENSG00000033800	PIAS1	ContributesTo	General_JAK_STAT_Inhibitor_Module
ENSG00000034152	MAP2K3/MKK3	ContributesTo	DownstreamP38
ENSG00000039319	ZFYVE16	ContributesTo	TGFB_BMP_CoActivator
ENSG00000043355	ZIC2	ContributesTo	Hedgehog_CoActivators
ENSG00000050165	DKK3	ContributesTo	WNT_CoInhibitors
ENSG00000050748	MAPK9/JNK2	ContributesTo	DownstreamRhoJnk
ENSG00000050820	p130Cas	ContributesTo	PDGFR_Adaptor
ENSG00000051382	PIK3CB	ContributesTo	DownstreamPI3KAkt
ENSG00000055208	TAB2	ContributesTo	ERBB_CoActivator
ENSG00000058335	RASGRF1	ContributesTo	General_MAPK_CoActivator_Module
ENSG00000059728	MXD1	ContributesTo	Myc_CoInhibitors
ENSG00000061492	WNT8A	ContributesTo	WNT_Ligand
ENSG00000061938	TNK2	ContributesTo	General_PI3KAkt_CoActivator_Module
ENSG00000063660	GPC1	ContributesTo	Hedgehog_CoActivators
ENSG00000064300	NGFR	ContributesTo	NGF_RTK
ENSG00000064309	CDON	ContributesTo	Hedgehog_CoActivators
ENSG00000065361	ERBB3	ContributesTo	ERBB_RTK
ENSG00000065559	MAP2K4/MKK4	ContributesTo	DownstreamRhoJnk
ENSG00000065559	MAP2K4/MKK4	ContributesTo	General_P38_CoActivator_Module
ENSG00000066468	FGFR2	ContributesTo	FGFR_RTK
ENSG00000067560	RHOA	ContributesTo	DownstreamRhoJnk
ENSG00000068078	FGFR3	ContributesTo	FGFR_RTK
ENSG00000068971	PPP2R5B	ContributesTo	General_PI3KAkt_Inhibitor_Module
ENSG00000069399	BCL3	ContributesTo	General_NFkBActivator_Module
ENSG00000069702	TGFBR3	ContributesTo	TGFB_BMP_Receptor
ENSG00000069869	NEDD4	ContributesTo	ERBB_CoInhibitor
ENSG00000070018	LRP6	ContributesTo	WNT_Receptor
ENSG00000070193	FGF10	ContributesTo	FGFR_Ligand
ENSG00000070371	CLTCL1	ContributesTo	ERBB_CoInhibitor
ENSG00000070388	FGF22	ContributesTo	FGFR_Ligand
ENSG00000070831	CDC42	ContributesTo	DownstreamRhoJnk
ENSG00000072062	PRKACA	ContributesTo	Hedgehog_CoInhibitors
ENSG00000073009	IKBKG	ContributesTo	General_NFkBActivator_Module
ENSG00000074047	GLI2	ContributesTo	GLI_Module
ENSG00000074181	NOTCH3	ContributesTo	Notch_Receptor
ENSG00000075290	WNT8B	ContributesTo	WNT_Ligand
ENSG00000075388	FGF4	ContributesTo	FGFR_Ligand
ENSG00000075391	RASAL2/nGAP	ContributesTo	General_MAPK_Inhibitor_Module
ENSG00000075426	FOSL2	ContributesTo	AP1_Module
ENSG00000076604	TRAF4	ContributesTo	DownstreamNFkB_SignalingComplex
ENSG00000077150	NFKB2	ContributesTo	DownstreamNFkB_TFComplex
ENSG00000077782	FGFR1	ContributesTo	FGFR_RTK
ENSG00000078043	PIAS2	ContributesTo	General_JAK_STAT_Inhibitor_Module
ENSG00000078061	ARAF	ContributesTo	DownstreamMAPK
ENSG00000078579	FGF20	ContributesTo	FGFR_Ligand
ENSG00000078747	ITCH	ContributesTo	Hedgehog_CoInhibitors
ENSG00000078747	ITCH	ContributesTo	Notch_CoInhibitor
ENSG00000079277	MNK1	ContributesTo	FGFR_CoActivator
ENSG00000080815	PSEN1	ContributesTo	ERBB_CoActivator
ENSG00000080815	PSEN1	ContributesTo	NGF_CoActivator
ENSG00000080815	PSEN1	ContributesTo	Notch_CoActivator
ENSG00000080824	HSP90	ContributesTo	ERBB_Adaptor
ENSG00000082701	GSK3B	ContributesTo	General_TOR_Activator_Module
ENSG00000082701	GSK3B	ContributesTo	Hedgehog_CoInhibitors
ENSG00000082701	GSK3B	ContributesTo	Myc_CoInhibitors
ENSG00000082701	GSK3B	ContributesTo	WNT_CoInhibitors
ENSG00000084676	NCOA1	ContributesTo	General_NFkBActivator_Module
ENSG00000085511	MAP3K4/MEKK4/	ContributesTo	DownstreamRhoJnk
ENSG00000085832	EPS15	ContributesTo	ERBB_CoInhibitor
ENSG00000087258	GNAO1	ContributesTo	DownstreamRhoJnk
ENSG00000088832	FKBP1A	ContributesTo	TGFB_BMP_CoInhibitor
ENSG00000089220	RKIP	ContributesTo	General_MAPK_Inhibitor_Module
ENSG00000089234	IMP/BRAP	ContributesTo	General_MAPK_Inhibitor_Module
ENSG00000089820	ARHGAP4	ContributesTo	General_MAPK_Inhibitor_Module
ENSG00000090932	DLL3	ContributesTo	Notch_Ligand
ENSG00000091831	ESR1	ContributesTo	ERBB_CoActivator
ENSG00000092969	TGFB2	ContributesTo	TGFB_BMP_Ligand
ENSG00000095015	MAP3K1/MEKK1/	ContributesTo	DownstreamRhoJnk
ENSG00000096717	SIRT1	ContributesTo	General_PI3KAkt_CoActivator_Module
ENSG00000096968	JAK2	ContributesTo	ERBB_DownstreamJAK_STAT
ENSG00000096968	JAK2	ContributesTo	FGFR_DownstreamJAK_STAT
ENSG00000096968	JAK2	ContributesTo	PDGFR_DownstreamJAK_STAT
ENSG00000099139	PC5	ContributesTo	NGF_CoActivator
ENSG00000099942	CRKL	ContributesTo	PDGFR_Adaptor
ENSG00000100030	ERK2/MAPK1	ContributesTo	DownstreamMAPK
ENSG00000100311	PDGFB	ContributesTo	PDGFR_Ligand
ENSG00000100393	p300	ContributesTo	General_NFkBActivator_Module
ENSG00000100393	EP300	ContributesTo	General_PI3KAkt_Inhibitor_Module
ENSG00000100393	p300	ContributesTo	Notch_CoActivator
ENSG00000100603	SNW1	ContributesTo	Notch_CoActivator
ENSG00000100906	NFKBIA	ContributesTo	General_NFkBInhibitor_Module
ENSG00000101144	BMP7	ContributesTo	TGFB_BMP_Ligand
ENSG00000101384	JAG1	ContributesTo	Notch_Ligand
ENSG00000101665	SMAD7	ContributesTo	TGFB_BMP_CoInhibitor
ENSG00000101938	CHRDL1	ContributesTo	TGFB_BMP_CoInhibitor
ENSG00000102466	FGF14	ContributesTo	FGFR_Ligand
ENSG00000102678	FGF9	ContributesTo	FGFR_Ligand
ENSG00000102882	ERK1/MAPK3	ContributesTo	DownstreamMAPK
ENSG00000103126	AXIN1	ContributesTo	WNT_CoInhibitors
ENSG00000103197	TSC2	ContributesTo	General_TOR_Inhibitor_Module
ENSG00000103653	CSK	ContributesTo	General_SRC_Inhibitor_Module
ENSG00000104290	FZD3	ContributesTo	WNT_Receptor
ENSG00000104312	RIP2	ContributesTo	DownstreamNFkB_SignalingComplex
ENSG00000104332	SFRP1	ContributesTo	WNT_CoInhibitors
ENSG00000104365	IKBKB	ContributesTo	General_NFkBActivator_Module
ENSG00000104365	IKBKB	ContributesTo	General_TOR_Activator_Module
ENSG00000104368	PLAT	ContributesTo	PDGFR_CoActivator
ENSG00000104825	NFKBIB	ContributesTo	General_NFkBInhibitor_Module
ENSG00000104856	RELB	ContributesTo	DownstreamNFkB_TFComplex
ENSG00000105229	PIAS4	ContributesTo	General_JAK_STAT_Inhibitor_Module
ENSG00000105329	TGFB1	ContributesTo	TGFB_BMP_Ligand
ENSG00000105397	TYK2	ContributesTo	PDGFR_DownstreamJAK_STAT
ENSG00000105401	CDC37	ContributesTo	ERBB_Adaptor
ENSG00000105550	FGF21	ContributesTo	FGFR_Ligand
ENSG00000105647	PIK3R2	ContributesTo	DownstreamPI3KAkt
ENSG00000105808	RASA4/CAPRI	ContributesTo	General_MAPK_Inhibitor_Module
ENSG00000105851	PIK3CG	ContributesTo	DownstreamPI3KAkt
ENSG00000105974	Caveolin	ContributesTo	General_SRC_Inhibitor_Module
ENSG00000105989	WNT2	ContributesTo	WNT_Ligand
ENSG00000106070	GRB10	ContributesTo	INSR_CoInhibitors
ENSG00000106070	GRB10	ContributesTo	WNT_CoInhibitors
ENSG00000106571	GLI3	ContributesTo	GLI_Module
ENSG00000106615	RHEB	ContributesTo	General_TOR_Activator_Module
ENSG00000106799	TGFBR1	ContributesTo	TGFB_BMP_Receptor
ENSG00000107263	C3G	ContributesTo	PDGFR_Adaptor
ENSG00000107263	RAPGEF1	ContributesTo	SustainedDownstreamMAPK
ENSG00000107295	SH3GL2	ContributesTo	ERBB_CoInhibitor
ENSG00000107338	SHB	ContributesTo	PDGFR_Adaptor
ENSG00000107404	DVL1	ContributesTo	WNT_CoInhibitors
ENSG00000107623	GDF10	ContributesTo	TGFB_BMP_Ligand
ENSG00000107643	MAPK8/Jnk1	ContributesTo	DownstreamRhoJnk
ENSG00000107779	BMPR1A	ContributesTo	TGFB_BMP_Receptor
ENSG00000107831	FGF8	ContributesTo	FGFR_Ligand
ENSG00000107882	SUFU	ContributesTo	Hedgehog_CoInhibitors
ENSG00000107954	NEURL1	ContributesTo	Notch_CoInhibitor
ENSG00000107968	COT/MAP3K8	ContributesTo	General_MAPK_CoActivator_Module
ENSG00000107984	DKK1	ContributesTo	WNT_CoInhibitors
ENSG00000108379	WNT3	ContributesTo	WNT_Ligand
ENSG00000108443	RPS6KB1	ContributesTo	S6K_Module
ENSG00000108773	KAT2A	ContributesTo	Notch_CoActivator
ENSG00000108854	SMURF2	ContributesTo	TGFB_BMP_CoInhibitor
ENSG00000108861	DUSP3	ContributesTo	General_MAPK_Inhibitor_Module
ENSG00000108984	MAP2K6/MKK6	ContributesTo	DownstreamP38
ENSG00000109320	NFKB1	ContributesTo	DownstreamNFkB_TFComplex
ENSG00000109321	Amphiregulin	ContributesTo	ERBB_Ligand
ENSG00000109458	GAB1	ContributesTo	ERBB_Adaptor
ENSG00000109458	GAB1	ContributesTo	FGFR_Adaptor
ENSG00000109458	GAB1	ContributesTo	INSR_Adaptor
ENSG00000109670	FBXW7	ContributesTo	General_TOR_Inhibitor_Module
ENSG00000109670	FBXW7	ContributesTo	Myc_CoInhibitors
ENSG00000109670	FBXW7	ContributesTo	Notch_CoInhibitor
ENSG00000110395	CBL	ContributesTo	ERBB_CoInhibitor
ENSG00000110395	CBL	ContributesTo	FGFR_CoInhibitor
ENSG00000110395	CBL	ContributesTo	General_Jnk_Inhibitor_Module
ENSG00000110395	CBL	ContributesTo	INSR_CoInhibitors
ENSG00000110395	CBL	ContributesTo	PDGFR_CoInhibitor
ENSG00000110851	PRDM4	ContributesTo	NGF_CoActivator
ENSG00000111087	GLI1	ContributesTo	GLI_Module
ENSG00000111186	WNT5B	ContributesTo	WNT_Ligand
ENSG00000111186	WNT5B	ContributesTo	WNT_Ligand
ENSG00000111241	FGF6	ContributesTo	FGFR_Ligand
ENSG00000111266	DUSP16	ContributesTo	General_Jnk_Inhibitor_Module
ENSG00000111266	DUSP16	ContributesTo	General_P38_Inhibitor_Module
ENSG00000111344	RASAL	ContributesTo	General_MAPK_Inhibitor_Module
ENSG00000111432	FZD10	ContributesTo	WNT_Receptor
ENSG00000111679	SHP1	ContributesTo	General_SRC_CoActivator_Module
ENSG00000111802	TTRAP	ContributesTo	TGFB_BMP_Adaptor
ENSG00000112062	MAPK14/P38alpha	ContributesTo	DownstreamP38
ENSG00000112175	BMP5	ContributesTo	TGFB_BMP_Ligand
ENSG00000112679	DUSP22	ContributesTo	General_Jnk_Inhibitor_Module
ENSG00000112679	DUSP22	ContributesTo	General_P38_Inhibitor_Module
ENSG00000112851	ERBB2IP	ContributesTo	ERBB_Adaptor
ENSG00000112851	ERBB2IP	ContributesTo	General_MAPK_Inhibitor_Module
ENSG00000113070	HBEGF	ContributesTo	ERBB_Ligand
ENSG00000113575	PPP2CA	ContributesTo	WNT_CoInhibitors
ENSG00000113578	FGF1	ContributesTo	FGFR_Ligand
ENSG00000113658	SMAD5	ContributesTo	DownstreamSMAD
ENSG00000113712	CSNK1A1	ContributesTo	WNT_CoInhibitors
ENSG00000113721	PDGFRB	ContributesTo	PDGFR_RTK
ENSG00000114166	PCAF	ContributesTo	General_NFkBActivator_Module
ENSG00000114166	KAT2B	ContributesTo	General_PI3KAkt_Inhibitor_Module
ENSG00000114166	KAT2B	ContributesTo	Notch_CoActivator
ENSG00000114279	FGF12	ContributesTo	FGFR_Ligand
ENSG00000114739	ACVR2B	ContributesTo	TGFB_BMP_Receptor
ENSG00000115170	ACVR1A	ContributesTo	TGFB_BMP_Receptor
ENSG00000115415	STAT1	ContributesTo	FGFR_DownstreamJAK_STAT
ENSG00000115415	STAT1	ContributesTo	PDGFR_DownstreamJAK_STAT
ENSG00000115596	WNT6	ContributesTo	WNT_Ligand
ENSG00000115904	SOS1	ContributesTo	ERBB_Adaptor
ENSG00000115904	SOS1	ContributesTo	FGFR_Adaptor
ENSG00000115904	SOS1	ContributesTo	INSR_Adaptor
ENSG00000115904	SOS1	ContributesTo	NGF_Adaptor
ENSG00000115904	SOS1	ContributesTo	PDGFR_Adaptor
ENSG00000115904	SOS1	ContributesTo	TGFB_BMP_Adaptor
ENSG00000115977	AAK1	ContributesTo	Notch_Adaptor
ENSG00000116128	BCL9	ContributesTo	WNT_TFComplex
ENSG00000116473	RAP1A	ContributesTo	SustainedDownstreamMAPK
ENSG00000116478	HDAC1	ContributesTo	General_NFkBInhibitor_Module
ENSG00000116478	HDAC1	ContributesTo	Hedgehog_CoActivators
ENSG00000116985	BMP8B	ContributesTo	TGFB_BMP_Ligand
ENSG00000116990	MYCL1	ContributesTo	MYC_Module
ENSG00000117362	APH1A	ContributesTo	ERBB_CoActivator
ENSG00000117362	APH-1A	ContributesTo	NGF_CoActivator
ENSG00000117362	APH1A	ContributesTo	Notch_CoActivator
ENSG00000117425	PTCH2	ContributesTo	Hedgehog_Receptor
ENSG00000117461	PIK3R3	ContributesTo	DownstreamPI3KAkt
ENSG00000117676	RSK1	ContributesTo	General_TOR_Activator_Module
ENSG00000117676	RPS6KA1	ContributesTo	S6K_Module
ENSG00000118515	SGK1	ContributesTo	General_MAPK_Inhibitor_Module
ENSG00000118972	FGF23	ContributesTo	FGFR_Ligand
ENSG00000119487	SIN1/MAPKAP1	ContributesTo	mTORC2_Complex
ENSG00000119699	TGFB3	ContributesTo	TGFB_BMP_Ligand
ENSG00000120129	Dusp1	ContributesTo	General_MAPK_Inhibitor_Module
ENSG00000120129	DUSP1	ContributesTo	General_P38_Inhibitor_Module
ENSG00000120833	SOCS2	ContributesTo	General_JAK_STAT_Inhibitor_Module
ENSG00000120875	dusp4	ContributesTo	General_Jnk_Inhibitor_Module
ENSG00000120875	DUSP4	ContributesTo	General_MAPK_Inhibitor_Module
ENSG00000120875	DUSP4	ContributesTo	General_P38_Inhibitor_Module
ENSG00000120899	PTK2B/PYK2	ContributesTo	FGFR_DownstreamJAK_STAT
ENSG00000121067	SPOP	ContributesTo	Hedgehog_CoInhibitors
ENSG00000121879	PIK3CA	ContributesTo	DownstreamPI3KAkt
ENSG00000121989	ACVR2A	ContributesTo	TGFB_BMP_Receptor
ENSG00000122705	CLTA	ContributesTo	ERBB_CoInhibitor
ENSG00000123124	WWP1	ContributesTo	ERBB_CoInhibitor
ENSG00000123612	ACVR1C	ContributesTo	TGFB_BMP_Receptor
ENSG00000124151	NCOA3	ContributesTo	General_NFkBActivator_Module
ENSG00000124181	PLCG1	ContributesTo	DownstreamPLCG
ENSG00000124882	EREG	ContributesTo	ERBB_Ligand
ENSG00000125084	WNT1	ContributesTo	WNT_Ligand
ENSG00000125378	BMP4	ContributesTo	TGFB_BMP_Ligand
ENSG00000125740	FOSB	ContributesTo	AP1_Module
ENSG00000125845	BMP2	ContributesTo	TGFB_BMP_Ligand
ENSG00000125952	MAX	ContributesTo	MYC_Module
ENSG00000125965	GDF5	ContributesTo	TGFB_BMP_Ligand
ENSG00000126561	STAT5a	ContributesTo	ERBB_DownstreamJAK_STAT
ENSG00000126561	STAT5a	ContributesTo	PDGFR_DownstreamJAK_STAT
ENSG00000126934	MEK2/MAP2K2	ContributesTo	DownstreamMAPK
ENSG00000127191	TRAF2	ContributesTo	DownstreamNFkB_SignalingComplex
ENSG00000127334	DYRK2	ContributesTo	Hedgehog_CoInhibitors
ENSG00000128602	SMO	ContributesTo	Hedgehog_Receptor
ENSG00000128802	GDF2	ContributesTo	TGFB_BMP_Ligand
ENSG00000128917	DLL4	ContributesTo	Notch_Ligand
ENSG00000129682	FGF13	ContributesTo	FGFR_Ligand
ENSG00000130283	GDF1	ContributesTo	TGFB_BMP_Ligand
ENSG00000130385	BMP15	ContributesTo	TGFB_BMP_Ligand
ENSG00000130522	JUND	ContributesTo	AP1_Module
ENSG00000130758	MAP3K10/MLK2	ContributesTo	General_Jnk_CoActivator_Module
ENSG00000130758	MAP3K10	ContributesTo	Hedgehog_CoInhibitors
ENSG00000131437	KIF3A	ContributesTo	Hedgehog_Adaptor
ENSG00000131788	PIAS3	ContributesTo	General_JAK_STAT_Inhibitor_Module
ENSG00000132155	RAF1	ContributesTo	DownstreamMAPK
ENSG00000132356	AMPK	ContributesTo	General_TOR_Activator_Module
ENSG00000133116	KLOTHO	ContributesTo	FGFR_CoActivator
ENSG00000133703	KRAS	ContributesTo	DownstreamMAPK
ENSG00000133961	NUMB	ContributesTo	Hedgehog_CoInhibitors
ENSG00000133961	NUMB	ContributesTo	Notch_CoInhibitor
ENSG00000134215	VAV3	ContributesTo	DownstreamRhoJnk
ENSG00000134243	SORTILIN	ContributesTo	NGF_CoActivator
ENSG00000134245	WNT2B	ContributesTo	WNT_Ligand
ENSG00000134250	NOTCH2	ContributesTo	Notch_Receptor
ENSG00000134259	NGFB	ContributesTo	NGF_Ligand
ENSG00000134323	MYCN	ContributesTo	MYC_Module
ENSG00000134853	PDGFRA	ContributesTo	PDGFR_RTK
ENSG00000134982	APC	ContributesTo	WNT_CoInhibitors
ENSG00000135299	DIVERSIN	ContributesTo	WNT_CoInhibitors
ENSG00000135341	MAP3K7/TAK1/MEKK7	ContributesTo	DownstreamP38
ENSG00000135414	GDF11	ContributesTo	TGFB_BMP_Ligand
ENSG00000135439	AGAP2	ContributesTo	General_PI3KAkt_CoActivator_Module
ENSG00000135503	ACVR1B	ContributesTo	TGFB_BMP_Receptor
ENSG00000135925	WNT10A	ContributesTo	WNT_Ligand
ENSG00000135966	TGFBRAP1	ContributesTo	TGFB_BMP_Adaptor
ENSG00000136044	APPL2	ContributesTo	WNT_CoActivators
ENSG00000136158	SPRY2	ContributesTo	ERBB_CoInhibitor
ENSG00000136158	SPRY2	ContributesTo	FGFR_CoInhibitor
ENSG00000136237	RAPGEF5	ContributesTo	General_MAPK_CoActivator_Module
ENSG00000136238	RAC1	ContributesTo	DownstreamRhoJnk
ENSG00000136848	DAB2IP	ContributesTo	General_MAPK_Inhibitor_Module
ENSG00000136997	C-MYC	ContributesTo	MYC_Module
ENSG00000137218	FRS3	ContributesTo	FGFR_Adaptor
ENSG00000137486	ARRB1	ContributesTo	Hedgehog_Adaptor
ENSG00000137693	YAP1	ContributesTo	ERBB_CoActivator
ENSG00000137834	SMAD6	ContributesTo	TGFB_BMP_CoInhibitor
ENSG00000137845	ADAM10	ContributesTo	ERBB_CoActivator
ENSG00000137845	ADAM10	ContributesTo	Notch_CoActivator
ENSG00000138166	DUSP5	ContributesTo	General_MAPK_Inhibitor_Module
ENSG00000138166	DUSP5	ContributesTo	General_P38_Inhibitor_Module
ENSG00000138379	GDF8/MSTN	ContributesTo	TGFB_BMP_Ligand
ENSG00000138592	USP8	ContributesTo	ERBB_CoInhibitor
ENSG00000138613	APH1B	ContributesTo	ERBB_CoActivator
ENSG00000138613	APH-1B	ContributesTo	NGF_CoActivator
ENSG00000138613	APH1B	ContributesTo	Notch_CoActivator
ENSG00000138675	FGF5	ContributesTo	FGFR_Ligand
ENSG00000138685	FGF2	ContributesTo	FGFR_Ligand
ENSG00000138696	BMPR1B	ContributesTo	TGFB_BMP_Receptor
ENSG00000138795	TCF1	ContributesTo	WNT_TFComplex
ENSG00000138798	EGF	ContributesTo	ERBB_Ligand
ENSG00000139318	DUSP6	ContributesTo	General_MAPK_Inhibitor_Module
ENSG00000139549	DHH	ContributesTo	Hedgehog_Ligand
ENSG00000140285	FGF7	ContributesTo	FGFR_Ligand
ENSG00000140396	NCOA2	ContributesTo	General_NFkBActivator_Module
ENSG00000140443	IGF1R	ContributesTo	INSR_RTK
ENSG00000140479	PACE4	ContributesTo	NGF_CoActivator
ENSG00000140538	NTRK3	ContributesTo	NGF_RTK
ENSG00000140564	FURIN	ContributesTo	NGF_CoActivator
ENSG00000140564	FURIN	ContributesTo	Notch_CoActivator
ENSG00000140564	FURIN	ContributesTo	PDGFR_CoActivator
ENSG00000140564	FURIN	ContributesTo	TGFB_BMP_CoActivator
ENSG00000140600	SH3GL3	ContributesTo	ERBB_CoInhibitor
ENSG00000140992	PDPK1/PDK1	ContributesTo	DownstreamPI3KAkt
ENSG00000141027	NCOR1	ContributesTo	ERBB_CoActivator
ENSG00000141027	NCOR	ContributesTo	General_NFkBInhibitor_Module
ENSG00000141068	KSR1	ContributesTo	General_MAPK_CoActivator_Module
ENSG00000141367	CLTC	ContributesTo	ERBB_CoInhibitor
ENSG00000141480	ARRB2	ContributesTo	Hedgehog_Adaptor
ENSG00000141480	ARRB2	ContributesTo	Hedgehog_CoInhibitors
ENSG00000141564	RPTOR	ContributesTo	mTORC1_Complex
ENSG00000141646	SMAD4	ContributesTo	DownstreamSMAD
ENSG00000141736	ERBB2	ContributesTo	ERBB_RTK
ENSG00000141738	GRB7	ContributesTo	ERBB_Adaptor
ENSG00000141738	GRB7	ContributesTo	PDGFR_Adaptor
ENSG00000141985	SH3GL1	ContributesTo	ERBB_CoInhibitor
ENSG00000142208	AKT/PKB	ContributesTo	DownstreamPI3KAkt
ENSG00000142208	AKT	ContributesTo	General_MAPK_Inhibitor_Module
ENSG00000143507	DUSP10	ContributesTo	General_P38_Inhibitor_Module
ENSG00000143768	TGFB4	ContributesTo	TGFB_BMP_Ligand
ENSG00000143801	PSEN2	ContributesTo	ERBB_CoActivator
ENSG00000143801	PSEN2	ContributesTo	NGF_CoActivator
ENSG00000143801	PSEN2	ContributesTo	Notch_CoActivator
ENSG00000143816	WNT9A	ContributesTo	WNT_Ligand
ENSG00000143869	GDF7	ContributesTo	TGFB_BMP_Ligand
ENSG00000144749	LRIG	ContributesTo	ERBB_CoInhibitor
ENSG00000144802	NFKBIZ	ContributesTo	General_NFkBInhibitor_Module
ENSG00000144802	NFKBIZ	ContributesTo	General_NFkBInhibitor_Module
ENSG00000144857	BOC	ContributesTo	Hedgehog_CoActivators
ENSG00000145431	PDGFC	ContributesTo	PDGFR_Ligand
ENSG00000145675	PIK3R1	ContributesTo	DownstreamPI3KAkt
ENSG00000145715	RasA1/p120GAP	ContributesTo	General_MAPK_Inhibitor_Module
ENSG00000145715	RASA1	ContributesTo	PDGFR_Adaptor
ENSG00000146232	NFKBIE	ContributesTo	General_NFkBInhibitor_Module
ENSG00000146648	EGFR	ContributesTo	ERBB_RTK
ENSG00000147010	CIN85	ContributesTo	ERBB_CoInhibitor
ENSG00000147869	CER1	ContributesTo	TGFB_BMP_CoInhibitor
ENSG00000148053	NTRK2	ContributesTo	NGF_RTK
ENSG00000148400	NOTCH1	ContributesTo	Notch_Receptor
ENSG00000148848	ADAM12	ContributesTo	ERBB_CoActivator
ENSG00000150459	SAP18	ContributesTo	Hedgehog_CoInhibitors
ENSG00000151694	ADAM17	ContributesTo	ERBB_CoActivator
ENSG00000151694	ADAM17	ContributesTo	NGF_CoActivator
ENSG00000152785	BMP3	ContributesTo	TGFB_BMP_Ligand
ENSG00000152977	ZIC1	ContributesTo	Hedgehog_CoActivators
ENSG00000153071	DAB2	ContributesTo	TGFB_BMP_Adaptor
ENSG00000153162	BMP6	ContributesTo	TGFB_BMP_Ligand
ENSG00000154342	WNT3A	ContributesTo	WNT_Ligand
ENSG00000154342	WNT3A	ContributesTo	WNT_Ligand
ENSG00000154447	SH3RF1/POSH	ContributesTo	General_Jnk_CoActivator_Module
ENSG00000154764	WNT7A	ContributesTo	WNT_Ligand
ENSG00000155011	DKK2	ContributesTo	WNT_CoInhibitors
ENSG00000155760	FZD7	ContributesTo	WNT_Receptor
ENSG00000155792	DEPTOR	ContributesTo	General_TOR_Inhibitor_Module
ENSG00000156076	WIF1	ContributesTo	WNT_CoInhibitors
ENSG00000156427	FGF18	ContributesTo	FGFR_Ligand
ENSG00000156466	GDF6	ContributesTo	TGFB_BMP_Ligand
ENSG00000157077	ZFYVE9	ContributesTo	TGFB_BMP_CoActivator
ENSG00000157168	NRG1	ContributesTo	ERBB_Ligand
ENSG00000157240	FZD1	ContributesTo	WNT_Receptor
ENSG00000157500	APPL1	ContributesTo	WNT_CoActivators
ENSG00000157540	DYRK1A	ContributesTo	Hedgehog_CoInhibitors
ENSG00000157764	BRAF	ContributesTo	DownstreamMAPK
ENSG00000157933	SKI	ContributesTo	TGFB_BMP_CoInhibitor
ENSG00000158050	DUSP2	ContributesTo	General_MAPK_Inhibitor_Module
ENSG00000158050	DUSP2	ContributesTo	General_P38_Inhibitor_Module
ENSG00000158092	Nck	ContributesTo	PDGFR_Adaptor
ENSG00000158186	MRAS	ContributesTo	DownstreamMAPK
ENSG00000158458	NRG2	ContributesTo	ERBB_Ligand
ENSG00000158815	FGF17	ContributesTo	FGFR_Ligand
ENSG00000158987	RAPGEF6	ContributesTo	General_MAPK_CoActivator_Module
ENSG00000159445	THEM4	ContributesTo	General_PI3KAkt_Inhibitor_Module
ENSG00000160691	SHC1	ContributesTo	ERBB_Adaptor
ENSG00000160691	SHC1	ContributesTo	FGFR_Adaptor
ENSG00000160691	SHC1	ContributesTo	INSR_Adaptor
ENSG00000160691	SHC1	ContributesTo	NGF_Adaptor
ENSG00000160691	SHC1	ContributesTo	PDGFR_Adaptor
ENSG00000160691	SHC1	ContributesTo	TGFB_BMP_Adaptor
ENSG00000160867	FGFR4	ContributesTo	FGFR_RTK
ENSG00000160949	TONSL	ContributesTo	General_NFkBInhibitor_Module
ENSG00000161011	SQSTM1	ContributesTo	NGF_Adaptor
ENSG00000161021	MAML1	ContributesTo	Notch_CoActivator
ENSG00000161202	DVL3	ContributesTo	WNT_CoInhibitors
ENSG00000161958	FGF11	ContributesTo	FGFR_Ligand
ENSG00000162337	LRP5	ContributesTo	WNT_Receptor
ENSG00000162344	FGF19	ContributesTo	FGFR_Ligand
ENSG00000162434	JAK1	ContributesTo	PDGFR_DownstreamJAK_STAT
ENSG00000162552	WNT4	ContributesTo	WNT_Ligand
ENSG00000162736	Nicastrin	ContributesTo	ERBB_CoActivator
ENSG00000162736	NICASTRIN	ContributesTo	NGF_CoActivator
ENSG00000162736	NICASTRIN	ContributesTo	Notch_CoActivator
ENSG00000162889	MAPKAPK2	ContributesTo	MAPKAPK2_Module
ENSG00000162924	c-REL	ContributesTo	DownstreamNFkB_TFComplex
ENSG00000162999	dusp19	ContributesTo	General_Jnk_Inhibitor_Module
ENSG00000163217	BMP10	ContributesTo	TGFB_BMP_Ligand
ENSG00000163235	TGFA	ContributesTo	ERBB_Ligand
ENSG00000163235	TGFA	ContributesTo	TGFB_BMP_Ligand
ENSG00000163251	FZD5	ContributesTo	WNT_Receptor
ENSG00000163430	FSTL1	ContributesTo	TGFB_BMP_CoInhibitor
ENSG00000163482	STK36	ContributesTo	Hedgehog_CoActivators
ENSG00000163501	IHH	ContributesTo	Hedgehog_Ligand
ENSG00000163513	TGFBR2	ContributesTo	TGFB_BMP_Receptor
ENSG00000164056	SPRY1	ContributesTo	ERBB_CoInhibitor
ENSG00000164161	HHIP	ContributesTo	Hedgehog_CoInhibitors
ENSG00000164161	HHIP	ContributesTo	Hedgehog_CoInhibitors
ENSG00000164327	RICTOR	ContributesTo	mTORC2_Complex
ENSG00000164404	GDF9	ContributesTo	TGFB_BMP_Ligand
ENSG00000164619	BMPER	ContributesTo	TGFB_BMP_Ligand
ENSG00000164690	SHH	ContributesTo	Hedgehog_Ligand
ENSG00000164930	FZD6	ContributesTo	WNT_Receptor
ENSG00000165699	TSC1	ContributesTo	General_TOR_Inhibitor_Module
ENSG00000165879	FRAT1	ContributesTo	WNT_CoActivators
ENSG00000166167	BTRC	ContributesTo	General_TOR_Inhibitor_Module
ENSG00000166167	BTRC	ContributesTo	Hedgehog_CoInhibitors
ENSG00000166167	BTRC	ContributesTo	WNT_CoInhibitors
ENSG00000166225	FRS2	ContributesTo	FGFR_Adaptor
ENSG00000166225	FRS2alpha	ContributesTo	FGFR_CoInhibitor
ENSG00000166225	FRS2	ContributesTo	INSR_Adaptor
ENSG00000166225	FRS2	ContributesTo	NGF_Adaptor
ENSG00000166266	CUL5	ContributesTo	ERBB_CoInhibitor
ENSG00000166813	KIF7	ContributesTo	Hedgehog_Adaptor
ENSG00000166888	STAT6	ContributesTo	PDGFR_DownstreamJAK_STAT
ENSG00000166923	GREM1	ContributesTo	TGFB_BMP_CoInhibitor
ENSG00000166949	SMAD3	ContributesTo	DownstreamSMAD
ENSG00000167193	CRK	ContributesTo	FGFR_Adaptor
ENSG00000167193	CRK	ContributesTo	INSR_Adaptor
ENSG00000167193	CRK	ContributesTo	PDGFR_Adaptor
ENSG00000167244	IGFII	ContributesTo	INSR_Ligand
ENSG00000167604	NFKBID	ContributesTo	General_NFkBInhibitor_Module
ENSG00000167744	NTF4	ContributesTo	NGF_Ligand
ENSG00000167965	MLST8	ContributesTo	mTORC1_Complex
ENSG00000167965	MLST8	ContributesTo	mTORC2_Complex
ENSG00000168036	CTNNB1	ContributesTo	WNT_TFComplex
ENSG00000168214	CSL	ContributesTo	Notch_CoActivator
ENSG00000168610	STAT3	ContributesTo	ERBB_DownstreamJAK_STAT
ENSG00000168610	STAT3	ContributesTo	FGFR_DownstreamJAK_STAT
ENSG00000168610	STAT3	ContributesTo	PDGFR_DownstreamJAK_STAT
ENSG00000168646	AXIN2	ContributesTo	WNT_CoInhibitors
ENSG00000168918	SHIP1	ContributesTo	General_PI3KAkt_Inhibitor_Module
ENSG00000169032	MEK1/MAP2K1	ContributesTo	DownstreamMAPK
ENSG00000169047	IRS1	ContributesTo	INSR_Adaptor
ENSG00000169071	ROR2	ContributesTo	WNT_CoActivators
ENSG00000169375	SIN3	ContributesTo	Hedgehog_CoInhibitors
ENSG00000169752	NRG4	ContributesTo	ERBB_Ligand
ENSG00000169884	WNT10B	ContributesTo	WNT_Ligand
ENSG00000170345	FOS	ContributesTo	AP1_Module
ENSG00000170365	SMAD1	ContributesTo	DownstreamSMAD
ENSG00000170677	SOCS6	ContributesTo	General_JAK_STAT_Inhibitor_Module
ENSG00000170962	PDGFD	ContributesTo	PDGFR_Ligand
ENSG00000171016	PYGOPUS	ContributesTo	WNT_TFComplex
ENSG00000171105	INSR	ContributesTo	INSR_RTK
ENSG00000171132	PKCe	ContributesTo	General_PI3KAkt_Inhibitor_Module
ENSG00000171223	JUNB	ContributesTo	AP1_Module
ENSG00000171608	PIK3CD	ContributesTo	DownstreamPI3KAkt
ENSG00000171700	RGS19	ContributesTo	WNT_Adaptor
ENSG00000171720	HDAC3	ContributesTo	General_NFkBInhibitor_Module
ENSG00000171862	PTEN	ContributesTo	DownstreamPI3KAkt
ENSG00000172531	PPP1CA	ContributesTo	WNT_CoInhibitors
ENSG00000172936	MYD88	ContributesTo	DownstreamNFkB_SignalingComplex
ENSG00000173020	GRK2	ContributesTo	Hedgehog_CoInhibitors
ENSG00000173039	RELA	ContributesTo	DownstreamNFkB_TFComplex
ENSG00000173327	MAP3K11/MLK3	ContributesTo	General_Jnk_CoActivator_Module
ENSG00000173757	STAT5b	ContributesTo	ERBB_DownstreamJAK_STAT
ENSG00000173757	STAT5B	ContributesTo	FGFR_DownstreamJAK_STAT
ENSG00000173757	STAT5b	ContributesTo	PDGFR_DownstreamJAK_STAT
ENSG00000174111	SOCS7	ContributesTo	General_JAK_STAT_Inhibitor_Module
ENSG00000174775	HRAS	ContributesTo	DownstreamMAPK
ENSG00000174804	FZD4	ContributesTo	WNT_Receptor
ENSG00000174808	Betacellulin	ContributesTo	ERBB_Ligand
ENSG00000175104	TRAF6	ContributesTo	DownstreamNFkB_SignalingComplex
ENSG00000175387	SMAD2	ContributesTo	DownstreamSMAD
ENSG00000175416	CLTB	ContributesTo	ERBB_CoInhibitor
ENSG00000175592	FOSL1	ContributesTo	AP1_Module
ENSG00000175634	RPS6KB2	ContributesTo	S6K_Module
ENSG00000176105	c-YES	ContributesTo	DownstreamSRC
ENSG00000176697	BDNF	ContributesTo	NGF_Ligand
ENSG00000177189	RSK2	ContributesTo	General_TOR_Activator_Module
ENSG00000177283	FZD8	ContributesTo	WNT_Receptor
ENSG00000177606	JUN	ContributesTo	AP1_Module
ENSG00000177885	GRB2	ContributesTo	ERBB_Adaptor
ENSG00000177885	GRB2	ContributesTo	FGFR_Adaptor
ENSG00000177885	GRB2	ContributesTo	INSR_Adaptor
ENSG00000177885	GRB2	ContributesTo	NGF_Adaptor
ENSG00000177885	GRB2	ContributesTo	PDGFR_Adaptor
ENSG00000177885	GRB2	ContributesTo	TGFB_BMP_Adaptor
ENSG00000178568	ERBB4	ContributesTo	ERBB_RTK
ENSG00000178585	CTNNBIP1	ContributesTo	WNT_CoInhibitors
ENSG00000179295	SHP2	ContributesTo	ERBB_CoInhibitor
ENSG00000179295	SHP2	ContributesTo	PDGFR_CoInhibitor
ENSG00000180008	SOCS4	ContributesTo	General_JAK_STAT_Inhibitor_Module
ENSG00000180340	FZD2	ContributesTo	WNT_Receptor
ENSG00000180447	GAS1	ContributesTo	Hedgehog_CoActivators
ENSG00000181852	RNF41	ContributesTo	ERBB_CoInhibitor
ENSG00000182585	EPGN	ContributesTo	ERBB_Ligand
ENSG00000182670	TTC3	ContributesTo	General_PI3KAkt_Inhibitor_Module
ENSG00000183207	RUVBL2	ContributesTo	WNT_CoInhibitors
ENSG00000183682	BMP8A	ContributesTo	TGFB_BMP_Ligand
ENSG00000183691	NOGGIN	ContributesTo	TGFB_BMP_CoInhibitor
ENSG00000184216	IRAK1	ContributesTo	DownstreamNFkB_SignalingComplex
ENSG00000184344	GDF3	ContributesTo	TGFB_BMP_Ligand
ENSG00000184545	DUSP8	ContributesTo	General_P38_Inhibitor_Module
ENSG00000184557	SOCS3	ContributesTo	General_JAK_STAT_Inhibitor_Module
ENSG00000184675	FAM123B	ContributesTo	WNT_CoInhibitors
ENSG00000184916	JAG2	ContributesTo	Notch_Ligand
ENSG00000185338	SOCS1	ContributesTo	General_JAK_STAT_Inhibitor_Module
ENSG00000185386	MAPK11/P38Beta	ContributesTo	DownstreamP38
ENSG00000185652	NTF3	ContributesTo	NGF_Ligand
ENSG00000185737	NRG3	ContributesTo	ERBB_Ligand
ENSG00000185920	PTCH1	ContributesTo	Hedgehog_Receptor
ENSG00000185950	IRS2	ContributesTo	INSR_Adaptor
ENSG00000185989	RASA3/GAP1/IP4BP	ContributesTo	General_MAPK_Inhibitor_Module
ENSG00000186153	WWOX	ContributesTo	ERBB_CoInhibitor
ENSG00000186187	ZNRF1	ContributesTo	General_PI3KAkt_Inhibitor_Module
ENSG00000186654	PRR5	ContributesTo	mTORC2_Complex
ENSG00000186895	FGF3	ContributesTo	FGFR_Ligand
ENSG00000187840	EIF4EBP1	ContributesTo	EIF4EBP1_Module
ENSG00000188064	WNT7B	ContributesTo	WNT_Ligand
ENSG00000188130	MAPK12/P38Gamma/ERK3	ContributesTo	DownstreamP38
ENSG00000188763	FZD9	ContributesTo	WNT_Receptor
ENSG00000196396	PTPN1	ContributesTo	ERBB_CoInhibitor
ENSG00000196396	PTPN1	ContributesTo	INSR_CoInhibitors
ENSG00000196468	FGF16	ContributesTo	FGFR_Ligand
ENSG00000196470	SIAH1	ContributesTo	Notch_CoInhibitor
ENSG00000196498	NCOR2	ContributesTo	General_NFkBInhibitor_Module
ENSG00000196591	HDAC2	ContributesTo	General_NFkBInhibitor_Module
ENSG00000196591	HDAC2	ContributesTo	Hedgehog_CoActivators
ENSG00000196591	HDAC2	ContributesTo	WNT_CoInhibitors
ENSG00000196628	TCF4	ContributesTo	WNT_TFComplex
ENSG00000196712	NF1	ContributesTo	General_MAPK_Inhibitor_Module
ENSG00000197081	IGF2R	ContributesTo	INSR_RTK
ENSG00000197122	SRC	ContributesTo	DownstreamSRC
ENSG00000197283	SynGAP	ContributesTo	General_MAPK_Inhibitor_Module
ENSG00000197461	PDGFA	ContributesTo	PDGFR_Ligand
ENSG00000197943	PLCG2	ContributesTo	DownstreamPLCG
ENSG00000198400	NTRK1	ContributesTo	NGF_RTK
ENSG00000198719	DLL1	ContributesTo	Notch_Ligand
ENSG00000198742	SMURF1	ContributesTo	TGFB_BMP_CoInhibitor
ENSG00000198742	SMURF1	ContributesTo	WNT_CoInhibitors
ENSG00000198793	mTOR	ContributesTo	mTORC1_Complex
ENSG00000198793	mTOR	ContributesTo	mTORC2_Complex
ENSG00000204053	MYCL2	ContributesTo	MYC_Module
ENSG00000204209	DAXX	ContributesTo	TGFB_BMP_Adaptor
ENSG00000204217	BMPR2	ContributesTo	TGFB_BMP_Receptor
ENSG00000204301	NOTCH4	ContributesTo	Notch_Receptor
ENSG00000204498	NFKBIL1	ContributesTo	General_NFkBInhibitor_Module
ENSG00000204628	RACK1	ContributesTo	General_SRC_Inhibitor_Module
ENSG00000204673	PRAS4/AKT1S1	ContributesTo	mTORC1_Complex
ENSG00000205155	PEN2	ContributesTo	ERBB_CoActivator
ENSG00000205155	PSENEN	ContributesTo	NGF_CoActivator
ENSG00000205155	PSENEN	ContributesTo	Notch_CoActivator
ENSG00000213281	NRAS	ContributesTo	DownstreamMAPK
ENSG00000213341	CHUK	ContributesTo	General_NFkBActivator_Module
ENSG00000213923	CSNK1E	ContributesTo	WNT_CoInhibitors
ENSG00000254647	INSULIN	ContributesTo	INSR_Ligand
ERBB_Adaptor	ERBB_Adaptor	Activates	ERBB_Upstream
ERBB_CoActivator	ERBB_CoActivator	Activates	ERBB_Upstream
ERBB_CoInhibitor	ERBB_CoInhibitor	Inhibits	ERBB_Upstream
ERBB_DownstreamJAK_STAT	ERBB_DownstreamJAK_STAT	Activates	ActiveSTAT_Module
DownstreamRhoJnk	DownstreamRhoJnk	Activates	ActiveJNK_Module
DownstreamSRC	DownstreamSRC	Activates	ActiveSCR_Module
ERBB_Ligand	ERBB_Ligand	Activates	ERBB_Upstream
ERBB_RTK	ERBB_RTK	Activates	ERBB_Upstream
ERBB_Upstream	ERBB_Upstream	Activates	DownstreamMAPK
ERBB_Upstream	ERBB_Upstream	Activates	DownstreamPI3KAkt
ERBB_Upstream	ERBB_Upstream	Activates	DownstreamPLCG
ERBB_Upstream	ERBB_Upstream	Activates	DownstreamRhoJnk
ERBB_Upstream	ERBB_Upstream	Activates	DownstreamSRC
ERBB_Upstream	ERBB_Upstream	Activates	ERBB_DownstreamJAK_STAT
FGFR_Adaptor	FGFR_Adaptor	Activates	FGFR_Upstream
FGFR_CoActivator	FGFR_CoActivator	Activates	FGFR_Upstream
FGFR_CoInhibitor	FGFR_CoInhibitor	Inhibits	FGFR_Upstream
FGFR_DownstreamJAK_STAT	FGFR_DownstreamJAK_STAT	Activates	ActiveSTAT_Module
FGFR_Ligand	FGFR_Ligand	Activates	FGFR_Upstream
FGFR_RTK	FGFR_RTK	Activates	FGFR_Upstream
FGFR_Upstream	FGFR_Upstream	Activates	DownstreamMAPK
FGFR_Upstream	FGFR_Upstream	Activates	DownstreamP38
FGFR_Upstream	FGFR_Upstream	Activates	DownstreamPI3KAkt
FGFR_Upstream	FGFR_Upstream	Activates	DownstreamPLCG
FGFR_Upstream	FGFR_Upstream	Activates	DownstreamRhoJnk
FGFR_Upstream	FGFR_Upstream	Activates	DownstreamSRC
FGFR_Upstream	FGFR_Upstream	Activates	FGFR_DownstreamJAK_STAT
General_JAK_STAT_Inhibitor_Module	General_JAK_STAT_Inhibitor_Module	Inhibits	ActiveSTAT_Module
General_Jnk_CoActivator_Module	General_Jnk_CoActivator_Module	Activates	ActiveAP1_Module
General_Jnk_Inhibitor_Module	General_Jnk_Inhibitor_Module	Inhibits	ActiveAP1_Module
General_MAPK_CoActivator_Module	General_MAPK_CoActivator_Module	Activates	ActiveERK_Module
General_MAPK_Inhibitor_Module	General_MAPK_Inhibitor_Module	Inhibits	ActiveERK_Module
General_NFkBActivator_Module	General_NFkBActivator_Module	Activates	DownstreamNFkB_TFComplex
General_NFkBInhibitor_Module	General_NFkBInhibitor_Module	Inhibits	DownstreamNFkB_TFComplex
General_P38_CoActivator_Module	General_P38_CoActivator_Module	Activates	ActiveP38_Module
General_P38_Inhibitor_Module	General_P38_Inhibitor_Module	Inhibits	ActiveP38_Module
General_PI3KAkt_CoActivator_Module	General_PI3KAkt_CoActivator_Module	Activates	ActiveAKT_Module
General_PI3KAkt_Inhibitor_Module	General_PI3KAkt_Inhibitor_Module	Inhibits	ActiveAKT_Module
General_SRC_CoActivator_Module	General_SRC_CoActivator_Module	Activates	ActiveSCR_Module
General_SRC_Inhibitor_Module	General_SRC_Inhibitor_Module	Inhibits	ActiveSCR_Module
General_TOR_Activator_Module	General_TOR_Activator_Module	Activates	ActiveTOR1_Module
General_TOR_Inhibitor_Module	General_TOR_Inhibitor_Module	Inhibits	ActiveTOR1_Module
General_TOR_Inhibitor_Module	General_TOR_Inhibitor_Module	Inhibits	ActiveTOR2_Module
GLI_Module	GLI_Module	Activates	ActiveGLI_Module
Hedgehog_Adaptor	Hedgehog_Adaptor	Activates	Hedgehog_Upstream
Hedgehog_CoActivators	Hedgehog_CoActivators	Activates	Hedgehog_Upstream
Hedgehog_CoInhibitors	Hedgehog_CoInhibitors	Inhibits	Hedgehog_Upstream
Hedgehog_Ligand	Hedgehog_Ligand	Activates	Hedgehog_Upstream
Hedgehog_Receptor	Hedgehog_Receptor	Activates	Hedgehog_Upstream
Hedgehog_Upstream	Hedgehog_Upstream	Activates	ActiveGLI_Module
INSR_Adaptor	INSR_Adaptor	Activates	INSR_Upstream
INSR_CoInhibitors	INSR_CoInhibitors	Inhibits	INSR_Upstream
INSR_Ligand	INSR_Ligand	Activates	INSR_Upstream
INSR_RTK	INSR_RTK	Activates	INSR_Upstream
INSR_Upstream	INSR_Upstream	Activates	DownstreamMAPK
INSR_Upstream	INSR_Upstream	Activates	DownstreamPI3KAkt
INSR_Upstream	INSR_Upstream	Activates	DownstreamSRC
MAPKAPK2_Module	MAPKAPK2_Module	Activates	ActiveMAPKAPK2_Module
mTORC1_Complex	mTORC1_Complex	Activates	ActiveTOR1_Module
mTORC2_Complex	mTORC2_Complex	Activates	ActiveTOR2_Module
Myc_CoInhibitors	Myc_CoInhibitors	Inhibits	ActiveMYC_Module
MYC_Module	MYC_Module	Activates	ActiveMYC_Module
NGF_Adaptor	NGF_Adaptor	Activates	NGF_Upstream
NGF_CoActivator	NGF_CoActivator	Activates	NGF_Upstream
NGF_Ligand	NGF_Ligand	Activates	NGF_Upstream
NGF_RTK	NGF_RTK	Activates	NGF_Upstream
NGF_Upstream	NGF_Upstream	Activates	DownstreamMAPK
NGF_Upstream	NGF_Upstream	Activates	DownstreamNFkB_SignalingComplex
NGF_Upstream	NGF_Upstream	Activates	DownstreamPI3KAkt
NGF_Upstream	NGF_Upstream	Activates	DownstreamPLCG
NGF_Upstream	NGF_Upstream	Activates	DownstreamRhoJnk
NGF_Upstream	NGF_Upstream	Activates	DownstreamSRC
NGF_Upstream	NGF_Upstream	Activates	SustainedDownstreamMAPK
NICD_Module	NICD_Module	Activates	ActiveMYC_Module
NICD_Module	NICD_Module	Activates	NICD_DependentTranscription
Notch_Adaptor	Notch_Adaptor	Activates	Notch_Upstream
Notch_CoActivator	Notch_CoActivator	Activates	Notch_Upstream
Notch_CoInhibitor	Notch_CoInhibitor	Inhibits	Notch_Upstream
Notch_Ligand	Notch_Ligand	Activates	Notch_Upstream
Notch_Receptor	Notch_Receptor	Activates	Notch_Upstream
Notch_Upstream	Notch_Upstream	Activates	NICD_Module
PDGFR_Adaptor	PDGFR_Adaptor	Activates	PDGFR_Upstream
PDGFR_CoActivator	PDGFR_CoActivator	Activates	PDGFR_Upstream
PDGFR_CoInhibitor	PDGFR_CoInhibitor	Inhibits	PDGFR_Upstream
PDGFR_DownstreamJAK_STAT	PDGFR_DownstreamJAK_STAT	Activates	ActiveSTAT_Module
PDGFR_Ligand	PDGFR_Ligand	Activates	PDGFR_Upstream
PDGFR_RTK	PDGFR_RTK	Activates	PDGFR_Upstream
PDGFR_Upstream	PDGFR_Upstream	Activates	DownstreamMAPK
PDGFR_Upstream	PDGFR_Upstream	Activates	DownstreamPI3KAkt
PDGFR_Upstream	PDGFR_Upstream	Activates	DownstreamPLCG
PDGFR_Upstream	PDGFR_Upstream	Activates	DownstreamRhoJnk
PDGFR_Upstream	PDGFR_Upstream	Activates	DownstreamSRC
PDGFR_Upstream	PDGFR_Upstream	Activates	PDGFR_DownstreamJAK_STAT
S6K_Module	S6K_Module	Activates	ActiveS6K_Module
SustainedDownstreamMAPK	SustainedDownstreamMAPK	Inhibits	ActiveP38_Module
SustainedDownstreamMAPK	SustainedDownstreamMAPK	Activates	DownstreamMAPK
TGFB_BMP_Adaptor	TGFB_BMP_Adaptor	Activates	TGFB_BMP_Upstream
TGFB_BMP_CoActivator	TGFB_BMP_CoActivator	Activates	TGFB_BMP_Upstream
TGFB_BMP_CoInhibitor	TGFB_BMP_CoInhibitor	Inhibits	TGFB_BMP_Upstream
TGFB_BMP_Ligand	TGFB_BMP_Ligand	Activates	TGFB_BMP_Upstream
TGFB_BMP_Receptor	TGFB_BMP_Receptor	Activates	TGFB_BMP_Upstream
TGFB_BMP_Upstream	TGFB_BMP_Upstream	Activates	DownstreamMAPK
TGFB_BMP_Upstream	TGFB_BMP_Upstream	Activates	DownstreamPI3KAkt
TGFB_BMP_Upstream	TGFB_BMP_Upstream	Activates	DownstreamRhoJnk
TGFB_BMP_Upstream	TGFB_BMP_Upstream	Activates	DownstreamSMAD
WNT_Adaptor	WNT_Adaptor	Activates	WNT_Upstream
WNT_CoActivators	WNT_CoActivators	Activates	WNT_Upstream
WNT_CoInhibitors	WNT_CoInhibitors	Inhibits	WNT_Upstream
WNT_Ligand	WNT_Ligand	Activates	WNT_Upstream
WNT_Receptor	WNT_Receptor	Activates	WNT_Upstream
WNT_TFComplex	WNT_TFComplex	Activates	CTNNB1_DependentTranscription
WNT_Upstream	WNT_Upstream	Activates	ActiveTOR2_Module
WNT_Upstream	WNT_Upstream	Activates	DownstreamRhoJnk
WNT_Upstream	WNT_Upstream	Activates	General_TOR_Inhibitor_Module
WNT_Upstream	WNT_Upstream	Activates	WNT_TFComplex

## Sheet: Genes
Module_ID	Module_Name	DirectionalityInNetwork	TargetModule
ENSG00000000938	FGR	ContributesTo	DownstreamSRC
ENSG00000002745	WNT16	ContributesTo	WNT_Ligand
ENSG00000004975	DVL2	ContributesTo	WNT_CoInhibitors
ENSG00000005339	CREBBP	ContributesTo	Notch_CoActivator
ENSG00000007264	CHK	ContributesTo	General_SRC_Inhibitor_Module
ENSG00000010810	Fyn	ContributesTo	DownstreamSRC
ENSG00000015285	WASP	ContributesTo	General_SRC_Inhibitor_Module
ENSG00000017427	IGFI	ContributesTo	INSR_Ligand
ENSG00000032742	IFT88	ContributesTo	Hedgehog_Adaptor
ENSG00000033800	PIAS1	ContributesTo	General_JAK_STAT_Inhibitor_Module
ENSG00000034152	MAP2K3/MKK3	ContributesTo	DownstreamP38
ENSG00000039319	ZFYVE16	ContributesTo	TGFB_BMP_CoActivator
ENSG00000043355	ZIC2	ContributesTo	Hedgehog_CoActivators
ENSG00000050165	DKK3	ContributesTo	WNT_CoInhibitors
ENSG00000050748	MAPK9/JNK2	ContributesTo	DownstreamRhoJnk
ENSG00000050820	p130Cas	ContributesTo	PDGFR_Adaptor
ENSG00000051382	PIK3CB	ContributesTo	DownstreamPI3KAkt
ENSG00000055208	TAB2	ContributesTo	ERBB_CoActivator
ENSG00000058335	RASGRF1	ContributesTo	General_MAPK_CoActivator_Module
ENSG00000059728	MXD1	ContributesTo	Myc_CoInhibitors
ENSG00000061492	WNT8A	ContributesTo	WNT_Ligand
ENSG00000061938	TNK2	ContributesTo	General_PI3KAkt_CoActivator_Module
ENSG00000063660	GPC1	ContributesTo	Hedgehog_CoActivators
ENSG00000064300	NGFR	ContributesTo	NGF_RTK
ENSG00000064309	CDON	ContributesTo	Hedgehog_CoActivators
ENSG00000065361	ERBB3	ContributesTo	ERBB_RTK
ENSG00000065559	MAP2K4/MKK4	ContributesTo	DownstreamRhoJnk
ENSG00000065559	MAP2K4/MKK4	ContributesTo	General_P38_CoActivator_Module
ENSG00000066468	FGFR2	ContributesTo	FGFR_RTK
ENSG00000067560	RHOA	ContributesTo	DownstreamRhoJnk
ENSG00000068078	FGFR3	ContributesTo	FGFR_RTK
ENSG00000068971	PPP2R5B	ContributesTo	General_PI3KAkt_Inhibitor_Module
ENSG00000069399	BCL3	ContributesTo	General_NFkBActivator_Module
ENSG00000069702	TGFBR3	ContributesTo	TGFB_BMP_Receptor
ENSG00000069869	NEDD4	ContributesTo	ERBB_CoInhibitor
ENSG00000070018	LRP6	ContributesTo	WNT_Receptor
ENSG00000070193	FGF10	ContributesTo	FGFR_Ligand
ENSG00000070371	CLTCL1	ContributesTo	ERBB_CoInhibitor
ENSG00000070388	FGF22	ContributesTo	FGFR_Ligand
ENSG00000070831	CDC42	ContributesTo	DownstreamRhoJnk
ENSG00000072062	PRKACA	ContributesTo	Hedgehog_CoInhibitors
ENSG00000073009	IKBKG	ContributesTo	General_NFkBActivator_Module
ENSG00000074047	GLI2	ContributesTo	GLI_Module
ENSG00000074181	NOTCH3	ContributesTo	Notch_Receptor
ENSG00000075290	WNT8B	ContributesTo	WNT_Ligand
ENSG00000075388	FGF4	ContributesTo	FGFR_Ligand
ENSG00000075391	RASAL2/nGAP	ContributesTo	General_MAPK_Inhibitor_Module
ENSG00000075426	FOSL2	ContributesTo	AP1_Module
ENSG00000076604	TRAF4	ContributesTo	DownstreamNFkB_SignalingComplex
ENSG00000077150	NFKB2	ContributesTo	DownstreamNFkB_TFComplex
ENSG00000077782	FGFR1	ContributesTo	FGFR_RTK
ENSG00000078043	PIAS2	ContributesTo	General_JAK_STAT_Inhibitor_Module
ENSG00000078061	ARAF	ContributesTo	DownstreamMAPK
ENSG00000078579	FGF20	ContributesTo	FGFR_Ligand
ENSG00000078747	ITCH	ContributesTo	Hedgehog_CoInhibitors
ENSG00000078747	ITCH	ContributesTo	Notch_CoInhibitor
ENSG00000079277	MNK1	ContributesTo	FGFR_CoActivator
ENSG00000080815	PSEN1	ContributesTo	ERBB_CoActivator
ENSG00000080815	PSEN1	ContributesTo	NGF_CoActivator
ENSG00000080815	PSEN1	ContributesTo	Notch_CoActivator
ENSG00000080824	HSP90	ContributesTo	ERBB_Adaptor
ENSG00000082701	GSK3B	ContributesTo	General_TOR_Activator_Module
ENSG00000082701	GSK3B	ContributesTo	Hedgehog_CoInhibitors
ENSG00000082701	GSK3B	ContributesTo	Myc_CoInhibitors
ENSG00000082701	GSK3B	ContributesTo	WNT_CoInhibitors
ENSG00000084676	NCOA1	ContributesTo	General_NFkBActivator_Module
ENSG00000085511	MAP3K4/MEKK4/	ContributesTo	DownstreamRhoJnk
ENSG00000085832	EPS15	ContributesTo	ERBB_CoInhibitor
ENSG00000087258	GNAO1	ContributesTo	DownstreamRhoJnk
ENSG00000088832	FKBP1A	ContributesTo	TGFB_BMP_CoInhibitor
ENSG00000089220	RKIP	ContributesTo	General_MAPK_Inhibitor_Module
ENSG00000089234	IMP/BRAP	ContributesTo	General_MAPK_Inhibitor_Module
ENSG00000089820	ARHGAP4	ContributesTo	General_MAPK_Inhibitor_Module
ENSG00000090932	DLL3	ContributesTo	Notch_Ligand
ENSG00000091831	ESR1	ContributesTo	ERBB_CoActivator
ENSG00000092969	TGFB2	ContributesTo	TGFB_BMP_Ligand
ENSG00000095015	MAP3K1/MEKK1/	ContributesTo	DownstreamRhoJnk
ENSG00000096717	SIRT1	ContributesTo	General_PI3KAkt_CoActivator_Module
ENSG00000096968	JAK2	ContributesTo	ERBB_DownstreamJAK_STAT
ENSG00000096968	JAK2	ContributesTo	FGFR_DownstreamJAK_STAT
ENSG00000096968	JAK2	ContributesTo	PDGFR_DownstreamJAK_STAT
ENSG00000099139	PC5	ContributesTo	NGF_CoActivator
ENSG00000099942	CRKL	ContributesTo	PDGFR_Adaptor
ENSG00000100030	ERK2/MAPK1	ContributesTo	DownstreamMAPK
ENSG00000100311	PDGFB	ContributesTo	PDGFR_Ligand
ENSG00000100393	p300	ContributesTo	General_NFkBActivator_Module
ENSG00000100393	EP300	ContributesTo	General_PI3KAkt_Inhibitor_Module
ENSG00000100393	p300	ContributesTo	Notch_CoActivator
ENSG00000100603	SNW1	ContributesTo	Notch_CoActivator
ENSG00000100906	NFKBIA	ContributesTo	General_NFkBInhibitor_Module
ENSG00000101144	BMP7	ContributesTo	TGFB_BMP_Ligand
ENSG00000101384	JAG1	ContributesTo	Notch_Ligand
ENSG00000101665	SMAD7	ContributesTo	TGFB_BMP_CoInhibitor
ENSG00000101938	CHRDL1	ContributesTo	TGFB_BMP_CoInhibitor
ENSG00000102466	FGF14	ContributesTo	FGFR_Ligand
ENSG00000102678	FGF9	ContributesTo	FGFR_Ligand
ENSG00000102882	ERK1/MAPK3	ContributesTo	DownstreamMAPK
ENSG00000103126	AXIN1	ContributesTo	WNT_CoInhibitors
ENSG00000103197	TSC2	ContributesTo	General_TOR_Inhibitor_Module
ENSG00000103653	CSK	ContributesTo	General_SRC_Inhibitor_Module
ENSG00000104290	FZD3	ContributesTo	WNT_Receptor
ENSG00000104312	RIP2	ContributesTo	DownstreamNFkB_SignalingComplex
ENSG00000104332	SFRP1	ContributesTo	WNT_CoInhibitors
ENSG00000104365	IKBKB	ContributesTo	General_NFkBActivator_Module
ENSG00000104365	IKBKB	ContributesTo	General_TOR_Activator_Module
ENSG00000104368	PLAT	ContributesTo	PDGFR_CoActivator
ENSG00000104825	NFKBIB	ContributesTo	General_NFkBInhibitor_Module
ENSG00000104856	RELB	ContributesTo	DownstreamNFkB_TFComplex
ENSG00000105229	PIAS4	ContributesTo	General_JAK_STAT_Inhibitor_Module
ENSG00000105329	TGFB1	ContributesTo	TGFB_BMP_Ligand
ENSG00000105397	TYK2	ContributesTo	PDGFR_DownstreamJAK_STAT
ENSG00000105401	CDC37	ContributesTo	ERBB_Adaptor
ENSG00000105550	FGF21	ContributesTo	FGFR_Ligand
ENSG00000105647	PIK3R2	ContributesTo	DownstreamPI3KAkt
ENSG00000105808	RASA4/CAPRI	ContributesTo	General_MAPK_Inhibitor_Module
ENSG00000105851	PIK3CG	ContributesTo	DownstreamPI3KAkt
ENSG00000105974	Caveolin	ContributesTo	General_SRC_Inhibitor_Module
ENSG00000105989	WNT2	ContributesTo	WNT_Ligand
ENSG00000106070	GRB10	ContributesTo	INSR_CoInhibitors
ENSG00000106070	GRB10	ContributesTo	WNT_CoInhibitors
ENSG00000106571	GLI3	ContributesTo	GLI_Module
ENSG00000106615	RHEB	ContributesTo	General_TOR_Activator_Module
ENSG00000106799	TGFBR1	ContributesTo	TGFB_BMP_Receptor
ENSG00000107263	C3G	ContributesTo	PDGFR_Adaptor
ENSG00000107263	RAPGEF1	ContributesTo	SustainedDownstreamMAPK
ENSG00000107295	SH3GL2	ContributesTo	ERBB_CoInhibitor
ENSG00000107338	SHB	ContributesTo	PDGFR_Adaptor
ENSG00000107404	DVL1	ContributesTo	WNT_CoInhibitors
ENSG00000107623	GDF10	ContributesTo	TGFB_BMP_Ligand
ENSG00000107643	MAPK8/Jnk1	ContributesTo	DownstreamRhoJnk
ENSG00000107779	BMPR1A	ContributesTo	TGFB_BMP_Receptor
ENSG00000107831	FGF8	ContributesTo	FGFR_Ligand
ENSG00000107882	SUFU	ContributesTo	Hedgehog_CoInhibitors
ENSG00000107954	NEURL1	ContributesTo	Notch_CoInhibitor
ENSG00000107968	COT/MAP3K8	ContributesTo	General_MAPK_CoActivator_Module
ENSG00000107984	DKK1	ContributesTo	WNT_CoInhibitors
ENSG00000108379	WNT3	ContributesTo	WNT_Ligand
ENSG00000108443	RPS6KB1	ContributesTo	S6K_Module
ENSG00000108773	KAT2A	ContributesTo	Notch_CoActivator
ENSG00000108854	SMURF2	ContributesTo	TGFB_BMP_CoInhibitor
ENSG00000108861	DUSP3	ContributesTo	General_MAPK_Inhibitor_Module
ENSG00000108984	MAP2K6/MKK6	ContributesTo	DownstreamP38
ENSG00000109320	NFKB1	ContributesTo	DownstreamNFkB_TFComplex
ENSG00000109321	Amphiregulin	ContributesTo	ERBB_Ligand
ENSG00000109458	GAB1	ContributesTo	ERBB_Adaptor
ENSG00000109458	GAB1	ContributesTo	FGFR_Adaptor
ENSG00000109458	GAB1	ContributesTo	INSR_Adaptor
ENSG00000109670	FBXW7	ContributesTo	General_TOR_Inhibitor_Module
ENSG00000109670	FBXW7	ContributesTo	Myc_CoInhibitors
ENSG00000109670	FBXW7	ContributesTo	Notch_CoInhibitor
ENSG00000110395	CBL	ContributesTo	ERBB_CoInhibitor
ENSG00000110395	CBL	ContributesTo	FGFR_CoInhibitor
ENSG00000110395	CBL	ContributesTo	General_Jnk_Inhibitor_Module
ENSG00000110395	CBL	ContributesTo	INSR_CoInhibitors
ENSG00000110395	CBL	ContributesTo	PDGFR_CoInhibitor
ENSG00000110851	PRDM4	ContributesTo	NGF_CoActivator
ENSG00000111087	GLI1	ContributesTo	GLI_Module
ENSG00000111186	WNT5B	ContributesTo	WNT_Ligand
ENSG00000111186	WNT5B	ContributesTo	WNT_Ligand
ENSG00000111241	FGF6	ContributesTo	FGFR_Ligand
ENSG00000111266	DUSP16	ContributesTo	General_Jnk_Inhibitor_Module
ENSG00000111266	DUSP16	ContributesTo	General_P38_Inhibitor_Module
ENSG00000111344	RASAL	ContributesTo	General_MAPK_Inhibitor_Module
ENSG00000111432	FZD10	ContributesTo	WNT_Receptor
ENSG00000111679	SHP1	ContributesTo	General_SRC_CoActivator_Module
ENSG00000111802	TTRAP	ContributesTo	TGFB_BMP_Adaptor
ENSG00000112062	MAPK14/P38alpha	ContributesTo	DownstreamP38
ENSG00000112175	BMP5	ContributesTo	TGFB_BMP_Ligand
ENSG00000112679	DUSP22	ContributesTo	General_Jnk_Inhibitor_Module
ENSG00000112679	DUSP22	ContributesTo	General_P38_Inhibitor_Module
ENSG00000112851	ERBB2IP	ContributesTo	ERBB_Adaptor
ENSG00000112851	ERBB2IP	ContributesTo	General_MAPK_Inhibitor_Module
ENSG00000113070	HBEGF	ContributesTo	ERBB_Ligand
ENSG00000113575	PPP2CA	ContributesTo	WNT_CoInhibitors
ENSG00000113578	FGF1	ContributesTo	FGFR_Ligand
ENSG00000113658	SMAD5	ContributesTo	DownstreamSMAD
ENSG00000113712	CSNK1A1	ContributesTo	WNT_CoInhibitors
ENSG00000113721	PDGFRB	ContributesTo	PDGFR_RTK
ENSG00000114166	PCAF	ContributesTo	General_NFkBActivator_Module
ENSG00000114166	KAT2B	ContributesTo	General_PI3KAkt_Inhibitor_Module
ENSG00000114166	KAT2B	ContributesTo	Notch_CoActivator
ENSG00000114279	FGF12	ContributesTo	FGFR_Ligand
ENSG00000114739	ACVR2B	ContributesTo	TGFB_BMP_Receptor
ENSG00000115170	ACVR1A	ContributesTo	TGFB_BMP_Receptor
ENSG00000115415	STAT1	ContributesTo	FGFR_DownstreamJAK_STAT
ENSG00000115415	STAT1	ContributesTo	PDGFR_DownstreamJAK_STAT
ENSG00000115596	WNT6	ContributesTo	WNT_Ligand
ENSG00000115904	SOS1	ContributesTo	ERBB_Adaptor
ENSG00000115904	SOS1	ContributesTo	FGFR_Adaptor
ENSG00000115904	SOS1	ContributesTo	INSR_Adaptor
ENSG00000115904	SOS1	ContributesTo	NGF_Adaptor
ENSG00000115904	SOS1	ContributesTo	PDGFR_Adaptor
ENSG00000115904	SOS1	ContributesTo	TGFB_BMP_Adaptor
ENSG00000115977	AAK1	ContributesTo	Notch_Adaptor
ENSG00000116128	BCL9	ContributesTo	WNT_TFComplex
ENSG00000116473	RAP1A	ContributesTo	SustainedDownstreamMAPK
ENSG00000116478	HDAC1	ContributesTo	General_NFkBInhibitor_Module
ENSG00000116478	HDAC1	ContributesTo	Hedgehog_CoActivators
ENSG00000116985	BMP8B	ContributesTo	TGFB_BMP_Ligand
ENSG00000116990	MYCL1	ContributesTo	MYC_Module
ENSG00000117362	APH1A	ContributesTo	ERBB_CoActivator
ENSG00000117362	APH-1A	ContributesTo	NGF_CoActivator
ENSG00000117362	APH1A	ContributesTo	Notch_CoActivator
ENSG00000117425	PTCH2	ContributesTo	Hedgehog_Receptor
ENSG00000117461	PIK3R3	ContributesTo	DownstreamPI3KAkt
ENSG00000117676	RSK1	ContributesTo	General_TOR_Activator_Module
ENSG00000117676	RPS6KA1	ContributesTo	S6K_Module
ENSG00000118515	SGK1	ContributesTo	General_MAPK_Inhibitor_Module
ENSG00000118972	FGF23	ContributesTo	FGFR_Ligand
ENSG00000119487	SIN1/MAPKAP1	ContributesTo	mTORC2_Complex
ENSG00000119699	TGFB3	ContributesTo	TGFB_BMP_Ligand
ENSG00000120129	Dusp1	ContributesTo	General_MAPK_Inhibitor_Module
ENSG00000120129	DUSP1	ContributesTo	General_P38_Inhibitor_Module
ENSG00000120833	SOCS2	ContributesTo	General_JAK_STAT_Inhibitor_Module
ENSG00000120875	dusp4	ContributesTo	General_Jnk_Inhibitor_Module
ENSG00000120875	DUSP4	ContributesTo	General_MAPK_Inhibitor_Module
ENSG00000120875	DUSP4	ContributesTo	General_P38_Inhibitor_Module
ENSG00000120899	PTK2B/PYK2	ContributesTo	FGFR_DownstreamJAK_STAT
ENSG00000121067	SPOP	ContributesTo	Hedgehog_CoInhibitors
ENSG00000121879	PIK3CA	ContributesTo	DownstreamPI3KAkt
ENSG00000121989	ACVR2A	ContributesTo	TGFB_BMP_Receptor
ENSG00000122705	CLTA	ContributesTo	ERBB_CoInhibitor
ENSG00000123124	WWP1	ContributesTo	ERBB_CoInhibitor
ENSG00000123612	ACVR1C	ContributesTo	TGFB_BMP_Receptor
ENSG00000124151	NCOA3	ContributesTo	General_NFkBActivator_Module
ENSG00000124181	PLCG1	ContributesTo	DownstreamPLCG
ENSG00000124882	EREG	ContributesTo	ERBB_Ligand
ENSG00000125084	WNT1	ContributesTo	WNT_Ligand
ENSG00000125378	BMP4	ContributesTo	TGFB_BMP_Ligand
ENSG00000125740	FOSB	ContributesTo	AP1_Module
ENSG00000125845	BMP2	ContributesTo	TGFB_BMP_Ligand
ENSG00000125952	MAX	ContributesTo	MYC_Module
ENSG00000125965	GDF5	ContributesTo	TGFB_BMP_Ligand
ENSG00000126561	STAT5a	ContributesTo	ERBB_DownstreamJAK_STAT
ENSG00000126561	STAT5a	ContributesTo	PDGFR_DownstreamJAK_STAT
ENSG00000126934	MEK2/MAP2K2	ContributesTo	DownstreamMAPK
ENSG00000127191	TRAF2	ContributesTo	DownstreamNFkB_SignalingComplex
ENSG00000127334	DYRK2	ContributesTo	Hedgehog_CoInhibitors
ENSG00000128602	SMO	ContributesTo	Hedgehog_Receptor
ENSG00000128802	GDF2	ContributesTo	TGFB_BMP_Ligand
ENSG00000128917	DLL4	ContributesTo	Notch_Ligand
ENSG00000129682	FGF13	ContributesTo	FGFR_Ligand
ENSG00000130283	GDF1	ContributesTo	TGFB_BMP_Ligand
ENSG00000130385	BMP15	ContributesTo	TGFB_BMP_Ligand
ENSG00000130522	JUND	ContributesTo	AP1_Module
ENSG00000130758	MAP3K10/MLK2	ContributesTo	General_Jnk_CoActivator_Module
ENSG00000130758	MAP3K10	ContributesTo	Hedgehog_CoInhibitors
ENSG00000131437	KIF3A	ContributesTo	Hedgehog_Adaptor
ENSG00000131788	PIAS3	ContributesTo	General_JAK_STAT_Inhibitor_Module
ENSG00000132155	RAF1	ContributesTo	DownstreamMAPK
ENSG00000132356	AMPK	ContributesTo	General_TOR_Activator_Module
ENSG00000133116	KLOTHO	ContributesTo	FGFR_CoActivator
ENSG00000133703	KRAS	ContributesTo	DownstreamMAPK
ENSG00000133961	NUMB	ContributesTo	Hedgehog_CoInhibitors
ENSG00000133961	NUMB	ContributesTo	Notch_CoInhibitor
ENSG00000134215	VAV3	ContributesTo	DownstreamRhoJnk
ENSG00000134243	SORTILIN	ContributesTo	NGF_CoActivator
ENSG00000134245	WNT2B	ContributesTo	WNT_Ligand
ENSG00000134250	NOTCH2	ContributesTo	Notch_Receptor
ENSG00000134259	NGFB	ContributesTo	NGF_Ligand
ENSG00000134323	MYCN	ContributesTo	MYC_Module
ENSG00000134853	PDGFRA	ContributesTo	PDGFR_RTK
ENSG00000134982	APC	ContributesTo	WNT_CoInhibitors
ENSG00000135299	DIVERSIN	ContributesTo	WNT_CoInhibitors
ENSG00000135341	MAP3K7/TAK1/MEKK7	ContributesTo	DownstreamP38
ENSG00000135414	GDF11	ContributesTo	TGFB_BMP_Ligand
ENSG00000135439	AGAP2	ContributesTo	General_PI3KAkt_CoActivator_Module
ENSG00000135503	ACVR1B	ContributesTo	TGFB_BMP_Receptor
ENSG00000135925	WNT10A	ContributesTo	WNT_Ligand
ENSG00000135966	TGFBRAP1	ContributesTo	TGFB_BMP_Adaptor
ENSG00000136044	APPL2	ContributesTo	WNT_CoActivators
ENSG00000136158	SPRY2	ContributesTo	ERBB_CoInhibitor
ENSG00000136158	SPRY2	ContributesTo	FGFR_CoInhibitor
ENSG00000136237	RAPGEF5	ContributesTo	General_MAPK_CoActivator_Module
ENSG00000136238	RAC1	ContributesTo	DownstreamRhoJnk
ENSG00000136848	DAB2IP	ContributesTo	General_MAPK_Inhibitor_Module
ENSG00000136997	C-MYC	ContributesTo	MYC_Module
ENSG00000137218	FRS3	ContributesTo	FGFR_Adaptor
ENSG00000137486	ARRB1	ContributesTo	Hedgehog_Adaptor
ENSG00000137693	YAP1	ContributesTo	ERBB_CoActivator
ENSG00000137834	SMAD6	ContributesTo	TGFB_BMP_CoInhibitor
ENSG00000137845	ADAM10	ContributesTo	ERBB_CoActivator
ENSG00000137845	ADAM10	ContributesTo	Notch_CoActivator
ENSG00000138166	DUSP5	ContributesTo	General_MAPK_Inhibitor_Module
ENSG00000138166	DUSP5	ContributesTo	General_P38_Inhibitor_Module
ENSG00000138379	GDF8/MSTN	ContributesTo	TGFB_BMP_Ligand
ENSG00000138592	USP8	ContributesTo	ERBB_CoInhibitor
ENSG00000138613	APH1B	ContributesTo	ERBB_CoActivator
ENSG00000138613	APH-1B	ContributesTo	NGF_CoActivator
ENSG00000138613	APH1B	ContributesTo	Notch_CoActivator
ENSG00000138675	FGF5	ContributesTo	FGFR_Ligand
ENSG00000138685	FGF2	ContributesTo	FGFR_Ligand
ENSG00000138696	BMPR1B	ContributesTo	TGFB_BMP_Receptor
ENSG00000138795	TCF1	ContributesTo	WNT_TFComplex
ENSG00000138798	EGF	ContributesTo	ERBB_Ligand
ENSG00000139318	DUSP6	ContributesTo	General_MAPK_Inhibitor_Module
ENSG00000139549	DHH	ContributesTo	Hedgehog_Ligand
ENSG00000140285	FGF7	ContributesTo	FGFR_Ligand
ENSG00000140396	NCOA2	ContributesTo	General_NFkBActivator_Module
ENSG00000140443	IGF1R	ContributesTo	INSR_RTK
ENSG00000140479	PACE4	ContributesTo	NGF_CoActivator
ENSG00000140538	NTRK3	ContributesTo	NGF_RTK
ENSG00000140564	FURIN	ContributesTo	NGF_CoActivator
ENSG00000140564	FURIN	ContributesTo	Notch_CoActivator
ENSG00000140564	FURIN	ContributesTo	PDGFR_CoActivator
ENSG00000140564	FURIN	ContributesTo	TGFB_BMP_CoActivator
ENSG00000140600	SH3GL3	ContributesTo	ERBB_CoInhibitor
ENSG00000140992	PDPK1/PDK1	ContributesTo	DownstreamPI3KAkt
ENSG00000141027	NCOR1	ContributesTo	ERBB_CoActivator
ENSG00000141027	NCOR	ContributesTo	General_NFkBInhibitor_Module
ENSG00000141068	KSR1	ContributesTo	General_MAPK_CoActivator_Module
ENSG00000141367	CLTC	ContributesTo	ERBB_CoInhibitor
ENSG00000141480	ARRB2	ContributesTo	Hedgehog_Adaptor
ENSG00000141480	ARRB2	ContributesTo	Hedgehog_CoInhibitors
ENSG00000141564	RPTOR	ContributesTo	mTORC1_Complex
ENSG00000141646	SMAD4	ContributesTo	DownstreamSMAD
ENSG00000141736	ERBB2	ContributesTo	ERBB_RTK
ENSG00000141738	GRB7	ContributesTo	ERBB_Adaptor
ENSG00000141738	GRB7	ContributesTo	PDGFR_Adaptor
ENSG00000141985	SH3GL1	ContributesTo	ERBB_CoInhibitor
ENSG00000142208	AKT/PKB	ContributesTo	DownstreamPI3KAkt
ENSG00000142208	AKT	ContributesTo	General_MAPK_Inhibitor_Module
ENSG00000143507	DUSP10	ContributesTo	General_P38_Inhibitor_Module
ENSG00000143768	TGFB4	ContributesTo	TGFB_BMP_Ligand
ENSG00000143801	PSEN2	ContributesTo	ERBB_CoActivator
ENSG00000143801	PSEN2	ContributesTo	NGF_CoActivator
ENSG00000143801	PSEN2	ContributesTo	Notch_CoActivator
ENSG00000143816	WNT9A	ContributesTo	WNT_Ligand
ENSG00000143869	GDF7	ContributesTo	TGFB_BMP_Ligand
ENSG00000144749	LRIG	ContributesTo	ERBB_CoInhibitor
ENSG00000144802	NFKBIZ	ContributesTo	General_NFkBInhibitor_Module
ENSG00000144802	NFKBIZ	ContributesTo	General_NFkBInhibitor_Module
ENSG00000144857	BOC	ContributesTo	Hedgehog_CoActivators
ENSG00000145431	PDGFC	ContributesTo	PDGFR_Ligand
ENSG00000145675	PIK3R1	ContributesTo	DownstreamPI3KAkt
ENSG00000145715	RasA1/p120GAP	ContributesTo	General_MAPK_Inhibitor_Module
ENSG00000145715	RASA1	ContributesTo	PDGFR_Adaptor
ENSG00000146232	NFKBIE	ContributesTo	General_NFkBInhibitor_Module
ENSG00000146648	EGFR	ContributesTo	ERBB_RTK
ENSG00000147010	CIN85	ContributesTo	ERBB_CoInhibitor
ENSG00000147869	CER1	ContributesTo	TGFB_BMP_CoInhibitor
ENSG00000148053	NTRK2	ContributesTo	NGF_RTK
ENSG00000148400	NOTCH1	ContributesTo	Notch_Receptor
ENSG00000148848	ADAM12	ContributesTo	ERBB_CoActivator
ENSG00000150459	SAP18	ContributesTo	Hedgehog_CoInhibitors
ENSG00000151694	ADAM17	ContributesTo	ERBB_CoActivator
ENSG00000151694	ADAM17	ContributesTo	NGF_CoActivator
ENSG00000152785	BMP3	ContributesTo	TGFB_BMP_Ligand
ENSG00000152977	ZIC1	ContributesTo	Hedgehog_CoActivators
ENSG00000153071	DAB2	ContributesTo	TGFB_BMP_Adaptor
ENSG00000153162	BMP6	ContributesTo	TGFB_BMP_Ligand
ENSG00000154342	WNT3A	ContributesTo	WNT_Ligand
ENSG00000154342	WNT3A	ContributesTo	WNT_Ligand
ENSG00000154447	SH3RF1/POSH	ContributesTo	General_Jnk_CoActivator_Module
ENSG00000154764	WNT7A	ContributesTo	WNT_Ligand
ENSG00000155011	DKK2	ContributesTo	WNT_CoInhibitors
ENSG00000155760	FZD7	ContributesTo	WNT_Receptor
ENSG00000155792	DEPTOR	ContributesTo	General_TOR_Inhibitor_Module
ENSG00000156076	WIF1	ContributesTo	WNT_CoInhibitors
ENSG00000156427	FGF18	ContributesTo	FGFR_Ligand
ENSG00000156466	GDF6	ContributesTo	TGFB_BMP_Ligand
ENSG00000157077	ZFYVE9	ContributesTo	TGFB_BMP_CoActivator
ENSG00000157168	NRG1	ContributesTo	ERBB_Ligand
ENSG00000157240	FZD1	ContributesTo	WNT_Receptor
ENSG00000157500	APPL1	ContributesTo	WNT_CoActivators
ENSG00000157540	DYRK1A	ContributesTo	Hedgehog_CoInhibitors
ENSG00000157764	BRAF	ContributesTo	DownstreamMAPK
ENSG00000157933	SKI	ContributesTo	TGFB_BMP_CoInhibitor
ENSG00000158050	DUSP2	ContributesTo	General_MAPK_Inhibitor_Module
ENSG00000158050	DUSP2	ContributesTo	General_P38_Inhibitor_Module
ENSG00000158092	Nck	ContributesTo	PDGFR_Adaptor
ENSG00000158186	MRAS	ContributesTo	DownstreamMAPK
ENSG00000158458	NRG2	ContributesTo	ERBB_Ligand
ENSG00000158815	FGF17	ContributesTo	FGFR_Ligand
ENSG00000158987	RAPGEF6	ContributesTo	General_MAPK_CoActivator_Module
ENSG00000159445	THEM4	ContributesTo	General_PI3KAkt_Inhibitor_Module
ENSG00000160691	SHC1	ContributesTo	ERBB_Adaptor
ENSG00000160691	SHC1	ContributesTo	FGFR_Adaptor
ENSG00000160691	SHC1	ContributesTo	INSR_Adaptor
ENSG00000160691	SHC1	ContributesTo	NGF_Adaptor
ENSG00000160691	SHC1	ContributesTo	PDGFR_Adaptor
ENSG00000160691	SHC1	ContributesTo	TGFB_BMP_Adaptor
ENSG00000160867	FGFR4	ContributesTo	FGFR_RTK
ENSG00000160949	TONSL	ContributesTo	General_NFkBInhibitor_Module
ENSG00000161011	SQSTM1	ContributesTo	NGF_Adaptor
ENSG00000161021	MAML1	ContributesTo	Notch_CoActivator
ENSG00000161202	DVL3	ContributesTo	WNT_CoInhibitors
ENSG00000161958	FGF11	ContributesTo	FGFR_Ligand
ENSG00000162337	LRP5	ContributesTo	WNT_Receptor
ENSG00000162344	FGF19	ContributesTo	FGFR_Ligand
ENSG00000162434	JAK1	ContributesTo	PDGFR_DownstreamJAK_STAT
ENSG00000162552	WNT4	ContributesTo	WNT_Ligand
ENSG00000162736	Nicastrin	ContributesTo	ERBB_CoActivator
ENSG00000162736	NICASTRIN	ContributesTo	NGF_CoActivator
ENSG00000162736	NICASTRIN	ContributesTo	Notch_CoActivator
ENSG00000162889	MAPKAPK2	ContributesTo	MAPKAPK2_Module
ENSG00000162924	c-REL	ContributesTo	DownstreamNFkB_TFComplex
ENSG00000162999	dusp19	ContributesTo	General_Jnk_Inhibitor_Module
ENSG00000163217	BMP10	ContributesTo	TGFB_BMP_Ligand
ENSG00000163235	TGFA	ContributesTo	ERBB_Ligand
ENSG00000163235	TGFA	ContributesTo	TGFB_BMP_Ligand
ENSG00000163251	FZD5	ContributesTo	WNT_Receptor
ENSG00000163430	FSTL1	ContributesTo	TGFB_BMP_CoInhibitor
ENSG00000163482	STK36	ContributesTo	Hedgehog_CoActivators
ENSG00000163501	IHH	ContributesTo	Hedgehog_Ligand
ENSG00000163513	TGFBR2	ContributesTo	TGFB_BMP_Receptor
ENSG00000164056	SPRY1	ContributesTo	ERBB_CoInhibitor
ENSG00000164161	HHIP	ContributesTo	Hedgehog_CoInhibitors
ENSG00000164161	HHIP	ContributesTo	Hedgehog_CoInhibitors
ENSG00000164327	RICTOR	ContributesTo	mTORC2_Complex
ENSG00000164404	GDF9	ContributesTo	TGFB_BMP_Ligand
ENSG00000164619	BMPER	ContributesTo	TGFB_BMP_Ligand
ENSG00000164690	SHH	ContributesTo	Hedgehog_Ligand
ENSG00000164930	FZD6	ContributesTo	WNT_Receptor
ENSG00000165699	TSC1	ContributesTo	General_TOR_Inhibitor_Module
ENSG00000165879	FRAT1	ContributesTo	WNT_CoActivators
ENSG00000166167	BTRC	ContributesTo	General_TOR_Inhibitor_Module
ENSG00000166167	BTRC	ContributesTo	Hedgehog_CoInhibitors
ENSG00000166167	BTRC	ContributesTo	WNT_CoInhibitors
ENSG00000166225	FRS2	ContributesTo	FGFR_Adaptor
ENSG00000166225	FRS2alpha	ContributesTo	FGFR_CoInhibitor
ENSG00000166225	FRS2	ContributesTo	INSR_Adaptor
ENSG00000166225	FRS2	ContributesTo	NGF_Adaptor
ENSG00000166266	CUL5	ContributesTo	ERBB_CoInhibitor
ENSG00000166813	KIF7	ContributesTo	Hedgehog_Adaptor
ENSG00000166888	STAT6	ContributesTo	PDGFR_DownstreamJAK_STAT
ENSG00000166923	GREM1	ContributesTo	TGFB_BMP_CoInhibitor
ENSG00000166949	SMAD3	ContributesTo	DownstreamSMAD
ENSG00000167193	CRK	ContributesTo	FGFR_Adaptor
ENSG00000167193	CRK	ContributesTo	INSR_Adaptor
ENSG00000167193	CRK	ContributesTo	PDGFR_Adaptor
ENSG00000167244	IGFII	ContributesTo	INSR_Ligand
ENSG00000167604	NFKBID	ContributesTo	General_NFkBInhibitor_Module
ENSG00000167744	NTF4	ContributesTo	NGF_Ligand
ENSG00000167965	MLST8	ContributesTo	mTORC1_Complex
ENSG00000167965	MLST8	ContributesTo	mTORC2_Complex
ENSG00000168036	CTNNB1	ContributesTo	WNT_TFComplex
ENSG00000168214	CSL	ContributesTo	Notch_CoActivator
ENSG00000168610	STAT3	ContributesTo	ERBB_DownstreamJAK_STAT
ENSG00000168610	STAT3	ContributesTo	FGFR_DownstreamJAK_STAT
ENSG00000168610	STAT3	ContributesTo	PDGFR_DownstreamJAK_STAT
ENSG00000168646	AXIN2	ContributesTo	WNT_CoInhibitors
ENSG00000168918	SHIP1	ContributesTo	General_PI3KAkt_Inhibitor_Module
ENSG00000169032	MEK1/MAP2K1	ContributesTo	DownstreamMAPK
ENSG00000169047	IRS1	ContributesTo	INSR_Adaptor
ENSG00000169071	ROR2	ContributesTo	WNT_CoActivators
ENSG00000169375	SIN3	ContributesTo	Hedgehog_CoInhibitors
ENSG00000169752	NRG4	ContributesTo	ERBB_Ligand
ENSG00000169884	WNT10B	ContributesTo	WNT_Ligand
ENSG00000170345	FOS	ContributesTo	AP1_Module
ENSG00000170365	SMAD1	ContributesTo	DownstreamSMAD
ENSG00000170677	SOCS6	ContributesTo	General_JAK_STAT_Inhibitor_Module
ENSG00000170962	PDGFD	ContributesTo	PDGFR_Ligand
ENSG00000171016	PYGOPUS	ContributesTo	WNT_TFComplex
ENSG00000171105	INSR	ContributesTo	INSR_RTK
ENSG00000171132	PKCe	ContributesTo	General_PI3KAkt_Inhibitor_Module
ENSG00000171223	JUNB	ContributesTo	AP1_Module
ENSG00000171608	PIK3CD	ContributesTo	DownstreamPI3KAkt
ENSG00000171700	RGS19	ContributesTo	WNT_Adaptor
ENSG00000171720	HDAC3	ContributesTo	General_NFkBInhibitor_Module
ENSG00000171862	PTEN	ContributesTo	DownstreamPI3KAkt
ENSG00000172531	PPP1CA	ContributesTo	WNT_CoInhibitors
ENSG00000172936	MYD88	ContributesTo	DownstreamNFkB_SignalingComplex
ENSG00000173020	GRK2	ContributesTo	Hedgehog_CoInhibitors
ENSG00000173039	RELA	ContributesTo	DownstreamNFkB_TFComplex
ENSG00000173327	MAP3K11/MLK3	ContributesTo	General_Jnk_CoActivator_Module
ENSG00000173757	STAT5b	ContributesTo	ERBB_DownstreamJAK_STAT
ENSG00000173757	STAT5B	ContributesTo	FGFR_DownstreamJAK_STAT
ENSG00000173757	STAT5b	ContributesTo	PDGFR_DownstreamJAK_STAT
ENSG00000174111	SOCS7	ContributesTo	General_JAK_STAT_Inhibitor_Module
ENSG00000174775	HRAS	ContributesTo	DownstreamMAPK
ENSG00000174804	FZD4	ContributesTo	WNT_Receptor
ENSG00000174808	Betacellulin	ContributesTo	ERBB_Ligand
ENSG00000175104	TRAF6	ContributesTo	DownstreamNFkB_SignalingComplex
ENSG00000175387	SMAD2	ContributesTo	DownstreamSMAD
ENSG00000175416	CLTB	ContributesTo	ERBB_CoInhibitor
ENSG00000175592	FOSL1	ContributesTo	AP1_Module
ENSG00000175634	RPS6KB2	ContributesTo	S6K_Module
ENSG00000176105	c-YES	ContributesTo	DownstreamSRC
ENSG00000176697	BDNF	ContributesTo	NGF_Ligand
ENSG00000177189	RSK2	ContributesTo	General_TOR_Activator_Module
ENSG00000177283	FZD8	ContributesTo	WNT_Receptor
ENSG00000177606	JUN	ContributesTo	AP1_Module
ENSG00000177885	GRB2	ContributesTo	ERBB_Adaptor
ENSG00000177885	GRB2	ContributesTo	FGFR_Adaptor
ENSG00000177885	GRB2	ContributesTo	INSR_Adaptor
ENSG00000177885	GRB2	ContributesTo	NGF_Adaptor
ENSG00000177885	GRB2	ContributesTo	PDGFR_Adaptor
ENSG00000177885	GRB2	ContributesTo	TGFB_BMP_Adaptor
ENSG00000178568	ERBB4	ContributesTo	ERBB_RTK
ENSG00000178585	CTNNBIP1	ContributesTo	WNT_CoInhibitors
ENSG00000179295	SHP2	ContributesTo	ERBB_CoInhibitor
ENSG00000179295	SHP2	ContributesTo	PDGFR_CoInhibitor
ENSG00000180008	SOCS4	ContributesTo	General_JAK_STAT_Inhibitor_Module
ENSG00000180340	FZD2	ContributesTo	WNT_Receptor
ENSG00000180447	GAS1	ContributesTo	Hedgehog_CoActivators
ENSG00000181852	RNF41	ContributesTo	ERBB_CoInhibitor
ENSG00000182585	EPGN	ContributesTo	ERBB_Ligand
ENSG00000182670	TTC3	ContributesTo	General_PI3KAkt_Inhibitor_Module
ENSG00000183207	RUVBL2	ContributesTo	WNT_CoInhibitors
ENSG00000183682	BMP8A	ContributesTo	TGFB_BMP_Ligand
ENSG00000183691	NOGGIN	ContributesTo	TGFB_BMP_CoInhibitor
ENSG00000184216	IRAK1	ContributesTo	DownstreamNFkB_SignalingComplex
ENSG00000184344	GDF3	ContributesTo	TGFB_BMP_Ligand
ENSG00000184545	DUSP8	ContributesTo	General_P38_Inhibitor_Module
ENSG00000184557	SOCS3	ContributesTo	General_JAK_STAT_Inhibitor_Module
ENSG00000184675	FAM123B	ContributesTo	WNT_CoInhibitors
ENSG00000184916	JAG2	ContributesTo	Notch_Ligand
ENSG00000185338	SOCS1	ContributesTo	General_JAK_STAT_Inhibitor_Module
ENSG00000185386	MAPK11/P38Beta	ContributesTo	DownstreamP38
ENSG00000185652	NTF3	ContributesTo	NGF_Ligand
ENSG00000185737	NRG3	ContributesTo	ERBB_Ligand
ENSG00000185920	PTCH1	ContributesTo	Hedgehog_Receptor
ENSG00000185950	IRS2	ContributesTo	INSR_Adaptor
ENSG00000185989	RASA3/GAP1/IP4BP	ContributesTo	General_MAPK_Inhibitor_Module
ENSG00000186153	WWOX	ContributesTo	ERBB_CoInhibitor
ENSG00000186187	ZNRF1	ContributesTo	General_PI3KAkt_Inhibitor_Module
ENSG00000186654	PRR5	ContributesTo	mTORC2_Complex
ENSG00000186895	FGF3	ContributesTo	FGFR_Ligand
ENSG00000187840	EIF4EBP1	ContributesTo	EIF4EBP1_Module
ENSG00000188064	WNT7B	ContributesTo	WNT_Ligand
ENSG00000188130	MAPK12/P38Gamma/ERK3	ContributesTo	DownstreamP38
ENSG00000188763	FZD9	ContributesTo	WNT_Receptor
ENSG00000196396	PTPN1	ContributesTo	ERBB_CoInhibitor
ENSG00000196396	PTPN1	ContributesTo	INSR_CoInhibitors
ENSG00000196468	FGF16	ContributesTo	FGFR_Ligand
ENSG00000196470	SIAH1	ContributesTo	Notch_CoInhibitor
ENSG00000196498	NCOR2	ContributesTo	General_NFkBInhibitor_Module
ENSG00000196591	HDAC2	ContributesTo	General_NFkBInhibitor_Module
ENSG00000196591	HDAC2	ContributesTo	Hedgehog_CoActivators
ENSG00000196591	HDAC2	ContributesTo	WNT_CoInhibitors
ENSG00000196628	TCF4	ContributesTo	WNT_TFComplex
ENSG00000196712	NF1	ContributesTo	General_MAPK_Inhibitor_Module
ENSG00000197081	IGF2R	ContributesTo	INSR_RTK
ENSG00000197122	SRC	ContributesTo	DownstreamSRC
ENSG00000197283	SynGAP	ContributesTo	General_MAPK_Inhibitor_Module
ENSG00000197461	PDGFA	ContributesTo	PDGFR_Ligand
ENSG00000197943	PLCG2	ContributesTo	DownstreamPLCG
ENSG00000198400	NTRK1	ContributesTo	NGF_RTK
ENSG00000198719	DLL1	ContributesTo	Notch_Ligand
ENSG00000198742	SMURF1	ContributesTo	TGFB_BMP_CoInhibitor
ENSG00000198742	SMURF1	ContributesTo	WNT_CoInhibitors
ENSG00000198793	mTOR	ContributesTo	mTORC1_Complex
ENSG00000198793	mTOR	ContributesTo	mTORC2_Complex
ENSG00000204053	MYCL2	ContributesTo	MYC_Module
ENSG00000204209	DAXX	ContributesTo	TGFB_BMP_Adaptor
ENSG00000204217	BMPR2	ContributesTo	TGFB_BMP_Receptor
ENSG00000204301	NOTCH4	ContributesTo	Notch_Receptor
ENSG00000204498	NFKBIL1	ContributesTo	General_NFkBInhibitor_Module
ENSG00000204628	RACK1	ContributesTo	General_SRC_Inhibitor_Module
ENSG00000204673	PRAS4/AKT1S1	ContributesTo	mTORC1_Complex
ENSG00000205155	PEN2	ContributesTo	ERBB_CoActivator
ENSG00000205155	PSENEN	ContributesTo	NGF_CoActivator
ENSG00000205155	PSENEN	ContributesTo	Notch_CoActivator
ENSG00000213281	NRAS	ContributesTo	DownstreamMAPK
ENSG00000213341	CHUK	ContributesTo	General_NFkBActivator_Module
ENSG00000213923	CSNK1E	ContributesTo	WNT_CoInhibitors
ENSG00000254647	INSULIN	ContributesTo	INSR_Ligand

## Sheet: Connectivity
Module_ID	Module_Name	DirectionalityInNetwork	TargetModule
ActiveAKT_Module	ActiveAKT_Module	Activates	ActiveNFkB_Module
ActiveAKT_Module	ActiveAKT_Module	Activates	ActiveTOR1_Module
ActiveAP1_Module	ActiveAP1_Module	Activates	AP1_DependentTranscription
ActiveERK_Module	ActiveERK_Module	Activates	ActiveAP1_Module
ActiveERK_Module	ActiveERK_Module	Activates	ActiveMYC_Module
ActiveERK_Module	ActiveERK_Module	Activates	ActiveS6K_Module
ActiveERK_Module	ActiveERK_Module	Activates	ActiveTOR1_Module
ActiveERK_Module	ActiveERK_Module	Inhibits	DownstreamSMAD
ActiveERK_Module	ActiveERK_Module	Inhibits	ERBB_Upstream
ActiveERK_Module	ActiveERK_Module	Inhibits	FGFR_Upstream
ActiveERK_Module	ActiveERK_Module	Activates	GLI_DependentTranscription
ActiveERK_Module	ActiveERK_Module	Inhibits	INSR_Upstream
ActiveERK_Module	ActiveERK_Module	Inhibits	NGF_Upstream
ActiveERK_Module	ActiveERK_Module	Inhibits	PDGFR_Upstream
ActiveERK_Module	ActiveERK_Module	Inhibits	TGFB_BMP_Upstream
ActiveGLI_Module	ActiveGLI_Module	Activates	GLI_DependentTranscription
ActiveJNK_Module	ActiveJNK_Module	Activates	ActiveAP1_Module
ActiveJNK_Module	ActiveJNK_Module	Activates	ActiveMYC_Module
ActiveMAPKAPK2_Module	ActiveMAPKAPK2_Module	Inhibits	General_TOR_Inhibitor_Module
ActiveMYC_Module	ActiveMYC_Module	Activates	MYC_DependentTranscription
ActiveNFkB_Module	ActiveNFkB_Module	Activates	NfkB_DependentTranscription
ActiveP38_Module	ActiveP38_Module	Activates	ActiveMAPKAPK2_Module
ActiveP38_Module	ActiveP38_Module	Activates	ActiveNFkB_Module
ActivePLCG_Module	ActivePLCG_Module	Activates	ActiveAKT_Module
ActivePLCG_Module	ActivePLCG_Module	Activates	ActiveERK_Module
ActiveS6K_Module	ActiveS6K_Module	Activates	GLI_DependentTranscription
ActiveS6K_Module	ActiveS6K_Module	Inhibits	INSR_Upstream
ActiveSCR_Module	ActiveSCR_Module	Activates	ActiveAKT_Module
ActiveSCR_Module	ActiveSCR_Module	Activates	ActiveSTAT_Module
ActiveSMAD_Module	ActiveSMAD_Module	Activates	SMAD_DependentTranscription
ActiveSTAT_Module	ActiveSTAT_Module	Activates	STAT_DependentTranscription
ActiveTOR1_Module	ActiveTOR1_Module	Activates	ActiveAKT_Module
ActiveTOR1_Module	ActiveTOR1_Module	Inhibits	ActiveEIF4EBP1_Module
ActiveTOR1_Module	ActiveTOR1_Module	Activates	ActiveS6K_Module
ActiveTOR2_Module	ActiveTOR2_Module	Activates	ActiveAKT_Module
AP1_Module	AP1_Module	Activates	ActiveAP1_Module
DownstreamMAPK	DownstreamMAPK	Activates	ActiveAKT_Module
DownstreamMAPK	DownstreamMAPK	Activates	ActiveERK_Module
DownstreamNFkB_SignalingComplex	DownstreamNFkB_SignalingComplex	Activates	DownstreamNFkB_TFComplex
DownstreamNFkB_TFComplex	DownstreamNFkB_TFComplex	Activates	ActiveNFkB_Module
DownstreamP38	DownstreamP38	Activates	ActiveP38_Module
DownstreamPI3KAkt	DownstreamPI3KAkt	Activates	ActiveAKT_Module
DownstreamPLCG	DownstreamPLCG	Activates	ActivePLCG_Module
DownstreamSMAD	DownstreamSMAD	Inhibits	ActiveMYC_Module
DownstreamSMAD	DownstreamSMAD	Activates	ActiveSMAD_Module
EIF4EBP1_Module	EIF4EBP1_Module	Activates	ActiveEIF4EBP1_Module
ERBB_Adaptor	ERBB_Adaptor	Activates	ERBB_Upstream
ERBB_CoActivator	ERBB_CoActivator	Activates	ERBB_Upstream
ERBB_CoInhibitor	ERBB_CoInhibitor	Inhibits	ERBB_Upstream
ERBB_DownstreamJAK_STAT	ERBB_DownstreamJAK_STAT	Activates	ActiveSTAT_Module
DownstreamRhoJnk	DownstreamRhoJnk	Activates	ActiveJNK_Module
DownstreamSRC	DownstreamSRC	Activates	ActiveSCR_Module
ERBB_Ligand	ERBB_Ligand	Activates	ERBB_Upstream
ERBB_RTK	ERBB_RTK	Activates	ERBB_Upstream
ERBB_Upstream	ERBB_Upstream	Activates	DownstreamMAPK
ERBB_Upstream	ERBB_Upstream	Activates	DownstreamPI3KAkt
ERBB_Upstream	ERBB_Upstream	Activates	DownstreamPLCG
ERBB_Upstream	ERBB_Upstream	Activates	DownstreamRhoJnk
ERBB_Upstream	ERBB_Upstream	Activates	DownstreamSRC
ERBB_Upstream	ERBB_Upstream	Activates	ERBB_DownstreamJAK_STAT
FGFR_Adaptor	FGFR_Adaptor	Activates	FGFR_Upstream
FGFR_CoActivator	FGFR_CoActivator	Activates	FGFR_Upstream
FGFR_CoInhibitor	FGFR_CoInhibitor	Inhibits	FGFR_Upstream
FGFR_DownstreamJAK_STAT	FGFR_DownstreamJAK_STAT	Activates	ActiveSTAT_Module
FGFR_Ligand	FGFR_Ligand	Activates	FGFR_Upstream
FGFR_RTK	FGFR_RTK	Activates	FGFR_Upstream
FGFR_Upstream	FGFR_Upstream	Activates	DownstreamMAPK
FGFR_Upstream	FGFR_Upstream	Activates	DownstreamP38
FGFR_Upstream	FGFR_Upstream	Activates	DownstreamPI3KAkt
FGFR_Upstream	FGFR_Upstream	Activates	DownstreamPLCG
FGFR_Upstream	FGFR_Upstream	Activates	DownstreamRhoJnk
FGFR_Upstream	FGFR_Upstream	Activates	DownstreamSRC
FGFR_Upstream	FGFR_Upstream	Activates	FGFR_DownstreamJAK_STAT
General_JAK_STAT_Inhibitor_Module	General_JAK_STAT_Inhibitor_Module	Inhibits	ActiveSTAT_Module
General_Jnk_CoActivator_Module	General_Jnk_CoActivator_Module	Activates	ActiveAP1_Module
General_Jnk_Inhibitor_Module	General_Jnk_Inhibitor_Module	Inhibits	ActiveAP1_Module
General_MAPK_CoActivator_Module	General_MAPK_CoActivator_Module	Activates	ActiveERK_Module
General_MAPK_Inhibitor_Module	General_MAPK_Inhibitor_Module	Inhibits	ActiveERK_Module
General_NFkBActivator_Module	General_NFkBActivator_Module	Activates	DownstreamNFkB_TFComplex
General_NFkBInhibitor_Module	General_NFkBInhibitor_Module	Inhibits	DownstreamNFkB_TFComplex
General_P38_CoActivator_Module	General_P38_CoActivator_Module	Activates	ActiveP38_Module
General_P38_Inhibitor_Module	General_P38_Inhibitor_Module	Inhibits	ActiveP38_Module
General_PI3KAkt_CoActivator_Module	General_PI3KAkt_CoActivator_Module	Activates	ActiveAKT_Module
General_PI3KAkt_Inhibitor_Module	General_PI3KAkt_Inhibitor_Module	Inhibits	ActiveAKT_Module
General_SRC_CoActivator_Module	General_SRC_CoActivator_Module	Activates	ActiveSCR_Module
General_SRC_Inhibitor_Module	General_SRC_Inhibitor_Module	Inhibits	ActiveSCR_Module
General_TOR_Activator_Module	General_TOR_Activator_Module	Activates	ActiveTOR1_Module
General_TOR_Inhibitor_Module	General_TOR_Inhibitor_Module	Inhibits	ActiveTOR1_Module
General_TOR_Inhibitor_Module	General_TOR_Inhibitor_Module	Inhibits	ActiveTOR2_Module
GLI_Module	GLI_Module	Activates	ActiveGLI_Module
Hedgehog_Adaptor	Hedgehog_Adaptor	Activates	Hedgehog_Upstream
Hedgehog_CoActivators	Hedgehog_CoActivators	Activates	Hedgehog_Upstream
Hedgehog_CoInhibitors	Hedgehog_CoInhibitors	Inhibits	Hedgehog_Upstream
Hedgehog_Ligand	Hedgehog_Ligand	Activates	Hedgehog_Upstream
Hedgehog_Receptor	Hedgehog_Receptor	Activates	Hedgehog_Upstream
Hedgehog_Upstream	Hedgehog_Upstream	Activates	ActiveGLI_Module
INSR_Adaptor	INSR_Adaptor	Activates	INSR_Upstream
INSR_CoInhibitors	INSR_CoInhibitors	Inhibits	INSR_Upstream
INSR_Ligand	INSR_Ligand	Activates	INSR_Upstream
INSR_RTK	INSR_RTK	Activates	INSR_Upstream
INSR_Upstream	INSR_Upstream	Activates	DownstreamMAPK
INSR_Upstream	INSR_Upstream	Activates	DownstreamPI3KAkt
INSR_Upstream	INSR_Upstream	Activates	DownstreamSRC
MAPKAPK2_Module	MAPKAPK2_Module	Activates	ActiveMAPKAPK2_Module
mTORC1_Complex	mTORC1_Complex	Activates	ActiveTOR1_Module
mTORC2_Complex	mTORC2_Complex	Activates	ActiveTOR2_Module
Myc_CoInhibitors	Myc_CoInhibitors	Inhibits	ActiveMYC_Module
MYC_Module	MYC_Module	Activates	ActiveMYC_Module
NGF_Adaptor	NGF_Adaptor	Activates	NGF_Upstream
NGF_CoActivator	NGF_CoActivator	Activates	NGF_Upstream
NGF_Ligand	NGF_Ligand	Activates	NGF_Upstream
NGF_RTK	NGF_RTK	Activates	NGF_Upstream
NGF_Upstream	NGF_Upstream	Activates	DownstreamMAPK
NGF_Upstream	NGF_Upstream	Activates	DownstreamNFkB_SignalingComplex
NGF_Upstream	NGF_Upstream	Activates	DownstreamPI3KAkt
NGF_Upstream	NGF_Upstream	Activates	DownstreamPLCG
NGF_Upstream	NGF_Upstream	Activates	DownstreamRhoJnk
NGF_Upstream	NGF_Upstream	Activates	DownstreamSRC
NGF_Upstream	NGF_Upstream	Activates	SustainedDownstreamMAPK
NICD_Module	NICD_Module	Activates	ActiveMYC_Module
NICD_Module	NICD_Module	Activates	NICD_DependentTranscription
Notch_Adaptor	Notch_Adaptor	Activates	Notch_Upstream
Notch_CoActivator	Notch_CoActivator	Activates	Notch_Upstream
Notch_CoInhibitor	Notch_CoInhibitor	Inhibits	Notch_Upstream
Notch_Ligand	Notch_Ligand	Activates	Notch_Upstream
Notch_Receptor	Notch_Receptor	Activates	Notch_Upstream
Notch_Upstream	Notch_Upstream	Activates	NICD_Module
PDGFR_Adaptor	PDGFR_Adaptor	Activates	PDGFR_Upstream
PDGFR_CoActivator	PDGFR_CoActivator	Activates	PDGFR_Upstream
PDGFR_CoInhibitor	PDGFR_CoInhibitor	Inhibits	PDGFR_Upstream
PDGFR_DownstreamJAK_STAT	PDGFR_DownstreamJAK_STAT	Activates	ActiveSTAT_Module
PDGFR_Ligand	PDGFR_Ligand	Activates	PDGFR_Upstream
PDGFR_RTK	PDGFR_RTK	Activates	PDGFR_Upstream
PDGFR_Upstream	PDGFR_Upstream	Activates	DownstreamMAPK
PDGFR_Upstream	PDGFR_Upstream	Activates	DownstreamPI3KAkt
PDGFR_Upstream	PDGFR_Upstream	Activates	DownstreamPLCG
PDGFR_Upstream	PDGFR_Upstream	Activates	DownstreamRhoJnk
PDGFR_Upstream	PDGFR_Upstream	Activates	DownstreamSRC
PDGFR_Upstream	PDGFR_Upstream	Activates	PDGFR_DownstreamJAK_STAT
S6K_Module	S6K_Module	Activates	ActiveS6K_Module
SustainedDownstreamMAPK	SustainedDownstreamMAPK	Inhibits	ActiveP38_Module
SustainedDownstreamMAPK	SustainedDownstreamMAPK	Activates	DownstreamMAPK
TGFB_BMP_Adaptor	TGFB_BMP_Adaptor	Activates	TGFB_BMP_Upstream
TGFB_BMP_CoActivator	TGFB_BMP_CoActivator	Activates	TGFB_BMP_Upstream
TGFB_BMP_CoInhibitor	TGFB_BMP_CoInhibitor	Inhibits	TGFB_BMP_Upstream
TGFB_BMP_Ligand	TGFB_BMP_Ligand	Activates	TGFB_BMP_Upstream
TGFB_BMP_Receptor	TGFB_BMP_Receptor	Activates	TGFB_BMP_Upstream
TGFB_BMP_Upstream	TGFB_BMP_Upstream	Activates	DownstreamMAPK
TGFB_BMP_Upstream	TGFB_BMP_Upstream	Activates	DownstreamPI3KAkt
TGFB_BMP_Upstream	TGFB_BMP_Upstream	Activates	DownstreamRhoJnk
TGFB_BMP_Upstream	TGFB_BMP_Upstream	Activates	DownstreamSMAD
WNT_Adaptor	WNT_Adaptor	Activates	WNT_Upstream
WNT_CoActivators	WNT_CoActivators	Activates	WNT_Upstream
WNT_CoInhibitors	WNT_CoInhibitors	Inhibits	WNT_Upstream
WNT_Ligand	WNT_Ligand	Activates	WNT_Upstream
WNT_Receptor	WNT_Receptor	Activates	WNT_Upstream
WNT_TFComplex	WNT_TFComplex	Activates	CTNNB1_DependentTranscription
WNT_Upstream	WNT_Upstream	Activates	ActiveTOR2_Module
WNT_Upstream	WNT_Upstream	Activates	DownstreamRhoJnk
WNT_Upstream	WNT_Upstream	Activates	General_TOR_Inhibitor_Module
WNT_Upstream	WNT_Upstream	Activates	WNT_TFComplex
